# Supplementary material for: Increased Perfluorooctanesulfonate (PFOS) Toxicity and Accumulation Is Associated with Perturbed Prostaglandin Metabolism and Increased Organic Anion Transport Protein (OATP) Expression
Source: Toxics. 2024 Jan 26;12(2):106. doi: 10.3390/toxics12020106 (PMC10893382; doi:10.3390/toxics12020106)
Supplement: Supplementary file 1 [file toxics-12-00106-s001.zip]

Archive with 1 entries (1 files):
- toxics-2802601-supplementary-1-12.xlsx
