# Supplementary material for: Increased Perfluorooctanesulfonate (PFOS) Toxicity and Accumulation Is Associated with Perturbed Prostaglandin Metabolism and Increased Organic Anion Transport Protein (OATP) Expression
Source: Toxics. 2024 Jan 26;12(2):106. doi: 10.3390/toxics12020106 (PMC10893382; doi:10.3390/toxics12020106)
Supplement: Supplementary file 1 [file toxics-12-00106-s001.zip › toxics-2802601-supplementary-1-12.xlsx]

## Sheet: Female Null UT v 1 PFOS
Supplementary Table Differentially Expressed Genes. Downregulated (A) and upregulated (B) genes in female Cyp2b-null mice treated with 1 mg/kg/day PFOS compared to the untreated Cyp2b-null mice. The log2 fold change (FC), log counts per million (CPM), P-value, and false discovery rate (FDR) for each gene was determined in EdgeR. Genes were only considered statistically different if they had FDR <…
A. Downregulated genes in Cyp2b-null mice treated with 1 mg/kg/day compared to untreated Cyp2b-null mice.																			B. Upregulated genes in Cyp2b-null mice treated with 1 mg/kg/day compared to untreated Cyp2b-null mice.
	logFC	logCPM	PValue	FDR																logFC	logCPM	PValue	FDR
Cdkn1a	-2.55881	3.00563	4.84472e-05	0.0165066															Srd5a1	1.0162	5.32089	4.72645e-05	0.0165066
Fst	-1.87358	0.0853167	0.000253377	0.0448769															Ces2b	1.08467	5.57918	5.60812e-06	0.00383786
Gadd45g	-1.86142	2.79616	0.00025812	0.0448769															Cyp2c38	1.26294	9.34791	5.16521e-08	7.88269e-05
Igfbp1	-1.61973	6.39539	8.77994e-05	0.0236456															Ces2d-ps	1.26524	5.47441	4.75381e-06	0.00383786
Mthfr	-1.60161	2.0552	0.000300707	0.0490065															Cyp4a30b	1.39378	5.44699	1.61911e-05	0.00717372
Tcim	-1.42199	2.96321	8.56404e-05	0.0235254															Cyp4a14	1.40377	12.1407	1.12122e-06	0.00128333
Slc45a3	-1.26105	4.42625	5.17205e-05	0.0165205															Ces2c	1.42406	6.08441	6.4267e-06	0.00383786
Col27a1	-1.2189	1.64407	1.08461e-05	0.00551743															Trib3	1.44968	4.54996	0.000316702	0.0494874
Klf2	-1.16219	3.01694	0.000303667	0.0490065															Cyp2c39	1.46856	9.93682	9.21345e-09	1.80781e-05
Cry1	-1.0385	2.1196	0.000255788	0.0448769															Prrg4	1.51138	2.30184	1.28075e-05	0.00606591
Irf2bp2	-1.03245	5.09127	4.35871e-06	0.00374168															Cyp2c29	1.53912	12.4291	2.27053e-11	1.03952e-07
Plekho1	-1.00508	1.55941	0.000225407	0.0448769															Cyp4a31	1.56286	11.4697	4.67972e-09	1.07127e-05
																			Cyp4a32	1.56697	11.6728	4.60717e-09	1.07127e-05
																			Slc6a16	1.61313	1.15087	5.55479e-05	0.0173398
																			Cyp4a10	1.63697	11.8086	3.44844e-09	1.07127e-05
																			Cyp2b10	1.78207	2.69535	4.54648e-05	0.0164331
																			Gal3st1	1.84053	2.4929	3.86487e-06	0.00353893
																			Cyp2c53-ps	1.89241	3.20202	6.28303e-06	0.00383786
																			Cyp2b9	1.9069	3.64622	9.61796e-05	0.024925
Note: There were no differentially expressed GO terms for the downregulated genes.																			Smpd3	2.02962	3.10178	1.17441e-05	0.00576089
																			Cyp2c55	2.08902	7.5844	4.89714e-08	7.88269e-05
																			Krt23	2.85301	3.98792	4.34016e-07	0.000596121
																			Cyp4a12b	3.97474	8.20834	4.71101e-12	3.23529e-08
																			Cyp4a12a	4.00522	8.22796	4.17301e-12	3.23529e-08
Supplementary Table KEGG. Upregulated KEGG pathways in the Cyp2b-null mice treated with 1 mg/kg/day PFOS compared to the untreated female Cyp2b-null mice. Analysis was performed in DAVID, and only KEGG terms with p < 0.05 were included.
Term	Count	%	PValue	Genes	List Total	Pop Hits	Pop Total	Fold Enrichment	Bonferroni	Benjamini	FDR
mmu04068:FoxO signaling pathway	3	25	0.00419909	CDKN1A, KLF2, GADD45G	8	131	9011	25.7948	0.196527	0.218352	0.172163
mmu05202:Transcriptional misregulation in cancer	3	25	0.0118974	CDKN1A, SLC45A3, GADD45G	8	224	9011	15.0854	0.463331	0.272218	0.214634
mmu05216:Thyroid cancer	2	16.6667	0.0284003	CDKN1A, GADD45G	8	37	9011	60.8851	0.776467	0.272218	0.214634								Supplementary Figure GO Biological Processes. GO terms associated with upregulated genes in female Cyp2b-null mice treated with 1 mg/kg/day PFOS compared to the untreated female Cyp2b-null mice. ReviGO uses multidimensional scaling to generate a two-dimensional plot whereby semantically similar GO terms are grouped more closely in space. The deeper the red color, the more significant the GO term …
mmu05213:Endometrial cancer	2	16.6667	0.0442097	CDKN1A, GADD45G	8	58	9011	38.8405	0.904752	0.272218	0.214634
mmu05217:Basal cell carcinoma	2	16.6667	0.0479412	CDKN1A, GADD45G	8	63	9011	35.7579	0.922283	0.272218	0.214634
Supplementary Figure EnrichR. Transcription factors associated with downregulated genes in the female Cyp2b-null 1 PFOS group versus the untreated Cyp2b-null mice. Analysis was performed on EnrichR. Transcription factors that are more significantly associated with the differentially expressed genes (0 < 0.05) are higher on the list and in lighter red.
																			Supplementary Table KEGG. Upregulated KEGG pathways in the Cyp2b-null mice treated with 1 mg/kg/day PFOS compared to the untreated Cyp2b-null mice. Analysis was performed in DAVID, and only KEGG terms with p < 0.05 were included.
																			Term	Count	%	PValue	Genes	List Total	Pop Hits	Pop Total	Fold Enrichment	Bonferroni	Benjamini	FDR
																			mmu00590:Arachidonic acid metabolism	13	54.1667	1.05426e-20	CYP4A12A, CYP4A12B, CYP4A31, CYP4A30B, CYP4A32, CYP4A10, CYP4A14, CYP2C29, CYP2C39, CYP2C38, CYP2B9, CYP2C55, CYP2B10	20	85	9011	68.9076	1.89767e-19	1.89767e-19	9.48834e-20
																			mmu00830:Retinol metabolism	13	54.1667	5.65864e-20	CYP4A12A, CYP4A12B, CYP4A31, CYP4A30B, CYP4A32, CYP4A10, CYP4A14, CYP2C29, CYP2C39, CYP2C38, CYP2B9, CYP2C55, CYP2B10	20	97	9011	60.383	1.01856e-18	5.09278e-19	2.54639e-19
																			mmu04750:Inflammatory mediator regulation of TRP channels	11	45.8333	1.79644e-14	CYP4A12A, CYP4A12B, CYP2C55, CYP4A31, CYP4A30B, CYP4A32, CYP4A10, CYP4A14, CYP2C29, CYP2C39, CYP2C38	20	127	9011	39.024	3.23741e-13	1.07787e-13	5.38933e-14
																			mmu00071:Fatty acid degradation	7	29.1667	7.02862e-10	CYP4A12A, CYP4A12B, CYP4A31, CYP4A30B, CYP4A32, CYP4A10, CYP4A14	20	52	9011	60.651	1.26515e-08	3.16288e-09	1.58144e-09
																			mmu01100:Metabolic pathways	16	66.6667	1.18185e-08	CYP4A12A, CYP4A12B, GAL3ST1, SRD5A1, CYP4A31, CYP4A30B, CYP4A32, CYP4A10, CYP4A14, CYP2C29, CYP2C39, CYP2C38, CYP2B9, SMPD3, CYP2C55, CYP2B10	20	1621	9011	4.44713	2.12733e-07	4.25467e-08	2.12733e-08
																			mmu03320:PPAR signaling pathway	7	29.1667	1.91599e-08	CYP4A12A, CYP4A12B, CYP4A31, CYP4A30B, CYP4A32, CYP4A10, CYP4A14	20	89	9011	35.4365	3.44878e-07	5.74797e-08	2.87398e-08
																			mmu00140:Steroid hormone biosynthesis	7	29.1667	2.50074e-08	CYP2B9, CYP2C55, SRD5A1, CYP2B10, CYP2C29, CYP2C39, CYP2C38	20	93	9011	33.9124	4.50133e-07	6.43047e-08	3.21523e-08
																			mmu04270:Vascular smooth muscle contraction	7	29.1667	3.43041e-07	CYP4A12A, CYP4A12B, CYP4A31, CYP4A30B, CYP4A32, CYP4A10, CYP4A14	20	144	9011	21.9017	6.17472e-06	7.71842e-07	3.85921e-07
																			mmu00591:Linoleic acid metabolism	4	16.6667	0.000146335	CYP2C55, CYP2C29, CYP2C39, CYP2C38	20	50	9011	36.044	0.00263075	0.00029267	0.000146335
																			mmu05204:Chemical carcinogenesis - DNA adducts	4	16.6667	0.000679876	CYP2C55, CYP2C29, CYP2C39, CYP2C38	20	84	9011	21.4548	0.0121673	0.00122378	0.000679876
																			mmu04726:Serotonergic synapse	4	16.6667	0.00245393	CYP2C55, CYP2C29, CYP2C39, CYP2C38	20	131	9011	13.7573	0.0432613	0.00401551	0.00245393
																			Supplementary Figure EnrichR. Transcription factors associated with upregulated genes in the female Cyp2b-null 1 PFOS group versus the untreated Cyp2b-null mice. Analysis was performed on EnrichR. Transcription factors that are more significantly associated with the differentially expressed genes (0 < 0.05) are higher on the list and in lighter red.

## Sheet: Female Null UT v 10 PFOS
Supplementary Table Differentially Expressed Genes. Downregulated (A) and upregulated (B) genes in female Cyp2b-null mice treated with 10 mg/kg/day PFOS compared to the untreated Cyp2b-null mice. The log2 fold change (FC), log counts per million (CPM), P-value, and false discovery rate (FDR) for each gene was determined in EdgeR. Genes were only considered statistically different if they had FDR …
A. Downregulated genes in Cyp2b-null mice treated with 10 mg/kg/day compared to untreated Cyp2b-null mice.																			B. Upregulated genes in Cyp2b-null mice treated with 10 mg/kg/day compared to untreated Cyp2b-null mice.
	logFC	logCPM	PValue	FDR																logFC	logCPM	PValue	FDR
A1bg	-9.74785	5.21024	2.54506e-07	5.88046e-06															Reep6	1.00263	9.36676	4.96313e-06	6.67665e-05
Gm3734	-8.67937	2.47601	9.11886e-08	2.68196e-06															Tomm5	1.00315	3.94492	5.40065e-06	7.17388e-05
Gm32304	-6.96112	-0.578754	9.87824e-08	2.82662e-06															Chchd4	1.00508	2.9824	7.99614e-07	1.49019e-05
Ntrk2	-6.88468	2.71729	3.44123e-11	6.95079e-09															A2ml1	1.00578	3.08375	0.00159122	0.00717746
9030619P08Rik	-6.47236	2.15917	5.25975e-13	2.70583e-10															Gm51709	1.00651	0.58709	0.00409383	0.0154305
Adgrf1	-6.15174	2.71385	1.88372e-12	7.60967e-10															Rpl22l1	1.00815	4.57831	0.00116204	0.0055865
Htra4	-6.09777	-0.190535	2.81294e-07	6.40726e-06															Slc7a1	1.00869	0.503843	0.00303144	0.0120956
Sult3a1	-5.98824	5.15916	8.59588e-09	4.12813e-07															Dph6	1.01002	2.5401	0.000843233	0.00433269
Gm36691	-5.50391	-0.35401	2.11445e-06	3.36523e-05															Gm52507	1.01014	0.243493	0.00738577	0.0248028
Slc22a7	-5.27257	2.20656	2.62169e-09	1.62936e-07															Slc44a3	1.01273	2.2428	0.000309305	0.00195507
Sult3a2	-5.18449	3.12445	2.7517e-07	6.28862e-06															Nedd9	1.01369	2.57246	1.48589e-06	2.48584e-05
Slc22a26	-5.17261	6.5671	5.37251e-11	9.11005e-09															Grwd1	1.014	3.13449	2.82587e-06	4.21883e-05
Srgap3	-4.90818	1.49873	6.51034e-08	2.06512e-06															Cpt2	1.01464	7.54276	8.02774e-09	3.93713e-07
Serpina12	-4.88184	-0.707424	1.6075e-05	0.000172897															Gpi1	1.01527	7.08726	1.87791e-08	7.69941e-07
Grid1	-4.80699	0.901172	8.39493e-12	2.50662e-09															P4ha2	1.01562	1.87348	0.000333831	0.00207286
Lrtm1	-4.60772	2.08145	2.15469e-06	3.40168e-05															Nadk	1.016	8.05277	3.55053e-08	1.29354e-06
Enho	-4.52077	3.48769	1.22541e-10	1.50614e-08															Acot8	1.01688	4.04362	2.33707e-06	3.63942e-05
Gm4841	-4.4346	1.46734	3.77302e-06	5.32605e-05															Ran	1.01714	6.49012	4.95198e-09	2.73154e-07
Mup22	-4.38525	11.2395	8.58889e-08	2.55897e-06															Fam241b	1.01769	1.03609	0.0097918	0.0309119
Mup13	-4.37212	11.0612	9.868e-08	2.82662e-06															Hspd1	1.02236	8.88294	8.17744e-10	6.72558e-08
Fmo3	-4.36224	6.48513	6.04526e-07	1.19299e-05															Tbcel	1.02294	6.20333	3.88934e-08	1.38753e-06
Mup17	-4.3616	11.0554	1.03398e-07	2.88651e-06															Dnajb9	1.02508	5.10688	9.55463e-07	1.71771e-05
Mup8	-4.35258	11.0522	1.02869e-07	2.88347e-06															Adamts14	1.02515	0.00929897	0.0023471	0.00987063
Mup7	-4.35076	10.9989	1.00809e-07	2.85488e-06															Gnl3	1.02635	4.35124	3.23664e-07	7.18178e-06
Mup10	-4.34858	11.0641	1.02786e-07	2.88347e-06															A630034I12Rik	1.02657	0.796942	0.00811956	0.0266927
Mup14	-4.33938	11.0608	1.05275e-07	2.90937e-06															Taf1d	1.02735	3.3362	0.000290228	0.00185841
Fmo6	-4.33636	1.62416	1.79335e-06	2.91844e-05															Rplp1	1.02762	7.88005	2.55932e-06	3.88929e-05
Mup16	-4.32788	11.0607	1.07813e-07	2.96163e-06															Ajuba	1.02796	2.88016	8.32919e-05	0.000672949
Mup2	-4.32657	11.1345	9.97937e-08	2.83385e-06															Abcc3	1.029	8.79857	5.74813e-09	3.10829e-07
Mup15	-4.31852	10.9998	1.07705e-07	2.96163e-06															Slc22a21	1.02914	3.92885	0.000218265	0.0014768
Mup18	-4.31827	11.2397	1.03225e-07	2.88651e-06															Thumpd3	1.03059	3.67082	3.15238e-07	7.02889e-06
Mup11	-4.30958	11.1875	1.0418e-07	2.90247e-06															Psmd8	1.03131	6.43009	6.56606e-10	5.74426e-08
Mup19	-4.29998	11.0649	1.17271e-07	3.15208e-06															Chid1	1.0319	4.65114	0.000122072	0.00092482
Mup9	-4.2955	11.0579	1.18491e-07	3.17867e-06															Mcrip2	1.03192	5.30874	0.000721023	0.00380748
Prok1	-4.28464	0.259488	8.01085e-06	9.84159e-05															Thnsl2	1.03314	5.71864	2.33592e-08	9.25769e-07
Mup1	-4.2807	11.0482	1.12427e-07	3.0578e-06															Sars	1.03469	5.30089	9.41624e-09	4.41598e-07
Mup12	-4.19451	10.7664	1.70293e-07	4.20679e-06															Vwa8	1.03636	7.99729	1.96958e-09	1.32609e-07
Mup21	-4.08643	7.78564	1.42883e-08	6.17136e-07															Mast2	1.03797	3.8368	9.32653e-08	2.71398e-06
Hectd2os	-4.05021	2.1584	1.22755e-10	1.50614e-08															Rin1	1.03879	0.478693	0.0173611	0.048934
Ncmap	-4.01008	-0.242526	0.000161258	0.00114761															Hunk	1.03987	1.71909	0.00031178	0.00196887
Mup3	-3.9921	9.40664	6.51326e-09	3.41449e-07															H1f2	1.03999	4.5532	1.56136e-05	0.000168993
Cyp4f14	-3.87351	7.25435	1.42176e-14	2.35883e-11															Setd7	1.04101	2.80985	0.00021295	0.00144652
Gm32643	-3.7729	4.93547	1.13177e-09	8.54111e-08															Acot3	1.04321	7.41496	0.00228872	0.00967842
Nr4a1	-3.71571	2.05184	6.40619e-05	0.000537501															Acad12	1.04423	4.69458	8.65503e-07	1.58502e-05
Fam222a	-3.70858	-0.158693	3.26038e-06	4.74379e-05															Rrp12	1.04533	2.78808	8.46082e-05	0.00068238
Sult5a1	-3.68041	1.13049	3.21054e-06	4.69114e-05															Ppan	1.04618	2.89284	7.47057e-05	0.000613319
Ifit1bl1	-3.52058	-0.504085	5.48134e-06	7.267e-05															Ybx3	1.04715	5.13052	2.27988e-07	5.399e-06
Slc25a25	-3.51362	6.65785	5.06056e-09	2.75821e-07															Slc22a5	1.04962	5.64095	2.71353e-05	0.000263395
C9	-3.47988	6.2206	2.6962e-10	2.69755e-08															Blvrb	1.04985	6.47001	3.21305e-07	7.14099e-06
Fabp5	-3.41667	4.28341	2.54741e-07	5.88046e-06															Arhgef5	1.05087	4.46943	1.89076e-09	1.28562e-07
Egr1	-3.40358	4.19798	0.000220725	0.00148976															Tuba4a	1.05171	6.8856	0.000109417	0.000844411
Dio1	-3.38287	4.75853	1.24004e-11	3.03839e-09															Ugt2b35	1.05317	8.71745	1.40915e-07	3.63127e-06
Avpr1a	-3.38221	4.29741	3.94965e-11	7.64062e-09															Ech1	1.05379	8.63025	1.11391e-09	8.4528e-08
Fam25c	-3.38061	1.91695	1.96529e-06	3.1512e-05															Ifrd2	1.05464	4.93923	1.44367e-08	6.19649e-07
Lgr5	-3.35956	1.74454	1.8029e-11	4.00599e-09															H1f3	1.05487	2.59093	0.00168084	0.00750532
Zbp1	-3.26534	2.15308	7.80151e-07	1.46385e-05															Nop56	1.05503	3.5775	3.2767e-07	7.24504e-06
Zap70	-3.17929	2.41554	1.79154e-08	7.41167e-07															1300002E11Rik	1.05529	2.92601	4.88652e-07	9.9727e-06
Gbp10	-3.17426	5.05035	9.87795e-07	1.76429e-05															Mrps18b	1.05563	5.20859	1.39323e-09	9.96667e-08
Gbp6	-3.16579	5.25919	7.31439e-07	1.38953e-05															Riok2	1.05763	4.12364	3.67215e-07	7.93035e-06
Gm12250	-3.13465	1.27208	1.95014e-06	3.14011e-05															Gm6568	1.06144	3.43763	4.73304e-06	6.42375e-05
Pcp4l1	-3.11894	2.94225	4.33436e-08	1.51098e-06															Eif2b3	1.0637	2.69151	1.1772e-06	2.0467e-05
Syt3	-3.11504	1.03704	2.2237e-09	1.45441e-07															Slc7a11	1.06412	4.08077	8.58376e-05	0.000689462
Tgtp1	-3.09755	3.98253	1.00122e-05	0.000118143															Zswim7	1.06589	2.49795	2.86988e-07	6.49388e-06
Gm9640	-3.0776	2.96359	3.70644e-06	5.26997e-05															Abhd4	1.06758	5.61421	1.83988e-11	4.00599e-09
2310015A16Rik	-3.06401	2.88296	1.6931e-12	7.04687e-10															Fth1	1.06795	10.5083	6.11663e-08	1.97675e-06
1700012D01Rik	-3.05995	-0.61812	0.00146505	0.00673666															Pabpc4	1.06817	5.47619	2.50467e-06	3.84805e-05
Cxcl13	-3.04572	1.00166	0.00018963	0.00131345															Gm51620	1.0684	3.00176	2.15606e-05	0.000219034
Slc1a2	-3.02525	6.49905	2.47151e-08	9.69893e-07															Gm5088	1.07	5.0272	9.7962e-07	1.75654e-05
Ifitm3	-2.95863	6.81739	1.35407e-10	1.60329e-08															Gm13778	1.07053	6.88308	6.83261e-08	2.16235e-06
Rab36	-2.95803	-0.630993	1.4764e-06	2.47901e-05															Gpt2	1.07188	8.62527	0.000147863	0.00106497
Gbp8	-2.94829	3.97442	6.06788e-07	1.19402e-05															Plekha1	1.07205	3.15408	0.00015533	0.00111118
Tgtp2	-2.9218	3.92104	1.37756e-05	0.00015345															Psmd14	1.07413	5.22881	2.62192e-08	1.00874e-06
Derl3	-2.90921	-0.212035	0.00028999	0.00185775															Miga1	1.07658	1.29201	0.000194304	0.00134109
Got1	-2.84718	7.34746	3.03841e-08	1.14966e-06															Acadm	1.07696	8.75586	5.30151e-08	1.78035e-06
Cyp17a1	-2.83885	4.64011	4.71602e-08	1.61533e-06															Btg3	1.08065	1.77164	8.72403e-05	0.000699093
Gbp11	-2.81548	3.7634	6.70656e-07	1.29374e-05															LOC118567551	1.08111	2.08017	0.0107553	0.0332413
Gm32064	-2.79097	1.83431	3.14774e-09	1.86354e-07															Klf16	1.08437	1.93047	0.00245105	0.0102109
Tent5c	-2.77878	2.70064	2.52286e-08	9.84415e-07															Lins1	1.08446	1.38083	0.000623273	0.00339978
Gm33459	-2.76313	0.302405	0.00105951	0.00519528															Gm13149	1.08449	4.23104	5.06868e-06	6.79866e-05
Clec2h	-2.7527	0.387627	0.0085994	0.0279226															Mrto4-ps2	1.08561	3.40258	4.28624e-09	2.4227e-07
Olig1	-2.73812	0.937069	0.000122532	0.000925572															Rasl2-9	1.08623	5.16979	9.50432e-09	4.4402e-07
Pck1	-2.71563	10.2158	5.05817e-05	0.000444207															Psmb5	1.08699	5.41551	1.25397e-09	9.2103e-08
Fgl1	-2.70911	7.32329	1.23682e-05	0.00014051															Rhbdd2	1.08717	4.34877	9.42151e-06	0.00011234
Stx1b	-2.68235	0.727792	7.85939e-08	2.38825e-06															Pfn2	1.0907	0.889915	5.87155e-05	0.000499664
Gbp2b	-2.66789	1.99377	5.4415e-07	1.08475e-05															Wdr77	1.0908	4.30346	1.02822e-10	1.35794e-08
Gm32540	-2.66601	0.635555	2.44837e-05	0.000242979															Gars	1.09287	5.22307	1.37203e-10	1.61067e-08
Mup6	-2.64957	6.55221	3.6179e-05	0.000334679															Slc35g1	1.09488	4.68219	3.85529e-05	0.000353251
Gbp3	-2.60347	2.44643	5.39186e-07	1.07641e-05															Fhit	1.09678	1.37681	0.00105124	0.00516039
Ang	-2.56561	6.17	1.12002e-07	3.05228e-06															Cks1b	1.0969	0.89125	1.29986e-05	0.000146822
Gm6135	-2.54458	2.439	4.4494e-09	2.49439e-07															Nhp2	1.09829	4.3247	8.7715e-07	1.60421e-05
Slc13a3	-2.5304	3.30544	1.85264e-08	7.61858e-07															2200002D01Rik	1.10018	2.16285	1.215e-05	0.00013872
Gm36749	-2.50462	-0.344959	0.0082001	0.0268995															Ipo5	1.10225	5.8958	2.01776e-09	1.34534e-07
Tent5a	-2.50342	3.20107	7.14086e-14	6.53865e-11															Mrto4-ps1	1.10259	3.39201	7.1027e-09	3.59984e-07
Sptb	-2.49733	0.36687	1.05286e-06	1.86114e-05															Fbxo36	1.10369	2.10635	8.27875e-06	0.000100985
Cyp2c69	-2.47019	9.90084	1.16623e-10	1.48317e-08															Tstd1	1.10375	2.7046	0.0024308	0.0101419
Slco1a1	-2.46897	3.93412	0.00161707	0.00727258															Tmem267	1.10457	3.29632	0.000127495	0.000953782
Lrit2	-2.46515	1.65801	4.49673e-08	1.55182e-06															Gm15421	1.1057	3.86032	0.000309569	0.00195581
Gm44478	-2.45621	-1.07104	0.00240189	0.0100518															2200002J24Rik	1.10664	2.99339	0.00124645	0.00592418
BC024139	-2.45462	0.74961	2.16321e-05	0.000219598															Nop58	1.10783	3.92635	1.89762e-06	3.06634e-05
Ces3b	-2.45381	9.12735	2.56239e-10	2.60699e-08															Hspa9	1.109	9.01537	1.01901e-10	1.35794e-08
Tnfaip8l1	-2.45272	4.20985	1.61025e-08	6.72242e-07															Creg1	1.10975	9.02326	2.33886e-08	9.25769e-07
Ifit1	-2.44871	2.62296	4.79831e-05	0.000424371															Amot	1.1118	3.00109	1.47183e-05	0.000161688
Slc13a5	-2.44786	0.275858	0.00786864	0.0260235															Mybbp1a	1.11256	5.50081	1.37384e-08	5.95258e-07
Mafb	-2.44059	5.28141	1.89258e-05	0.000196207															Slc5a6	1.11279	3.17435	0.000663504	0.00356542
Sdr9c7	-2.43929	3.80085	5.22003e-08	1.75728e-06															Cpne8	1.11321	1.57623	1.70511e-05	0.000180987
Igtp	-2.43371	4.90014	1.85657e-06	3.00353e-05															G6pc3	1.11388	1.74597	5.58451e-06	7.34706e-05
Gm30484	-2.42486	-0.688757	0.00277501	0.0112632															Haus8	1.11686	1.4071	0.00715259	0.0241615
Ces3a	-2.41773	9.26835	5.40419e-10	4.85141e-08															Col12a1	1.12106	0.683527	0.00138627	0.00644784
Gbp4	-2.41323	3.75216	3.75149e-06	5.30126e-05															LOC115489397	1.12114	3.80982	2.78267e-06	4.16794e-05
Cyp2c67	-2.40666	9.9844	5.23708e-11	9.11005e-09															Gm13144	1.12114	3.80982	2.78267e-06	4.16794e-05
Gbp9	-2.40163	4.32821	8.32327e-07	1.53244e-05															Podn	1.12153	1.14647	0.00597397	0.0210062
Nab2	-2.35819	2.83601	2.29426e-06	3.58087e-05															Nek2	1.1251	2.03922	0.00152456	0.00694983
Gm34654	-2.34857	-0.883382	0.00320356	0.012684															Asrgl1	1.12877	3.39027	1.1754e-08	5.19103e-07
Cyp2c40	-2.33549	9.95768	6.51344e-11	1.0606e-08															Tatdn1	1.12925	2.79081	0.000256796	0.00168277
Sult2a8	-2.33364	8.10119	1.90381e-09	1.28812e-07															Slc6a9	1.13059	4.66603	1.66787e-05	0.000178135
Egfr	-2.33216	6.68188	7.59917e-09	3.76803e-07															Fam110c	1.13109	1.93787	0.00250587	0.0103794
Adrb3	-2.32647	0.281478	0.00145305	0.00669496															Gm7334	1.13199	1.53421	4.91597e-05	0.000433104
F11	-2.32555	4.60568	5.04167e-07	1.02437e-05															Epb41l1	1.134	2.09727	0.00295207	0.0118393
Mup5	-2.30601	8.92457	0.000132743	0.000983929															Aco2	1.13535	7.46906	2.75028e-09	1.69395e-07
Irf5	-2.29389	2.76226	2.44641e-08	9.62793e-07															Eaf1	1.13619	5.4407	2.44531e-10	2.53853e-08
Cyp2c68	-2.27323	10.0047	7.99653e-11	1.18099e-08															Slc6a16	1.13635	1.15087	0.00204737	0.00884018
Gbp7	-2.2718	4.07415	1.13992e-06	1.99704e-05															Acaca	1.13873	7.16765	0.000140585	0.00102709
LOC118567690	-2.26567	0.0357504	0.000105332	0.000820608															Atxn10	1.13931	5.63624	1.85867e-10	2.09002e-08
Rnase4	-2.26007	8.71279	2.55015e-09	1.6044e-07															Aprt	1.13939	4.73645	2.4585e-06	3.79837e-05
Cxcr6	-2.25941	-0.351713	0.000341617	0.00210976															Zbtb8b	1.13939	4.01985	7.0261e-05	0.000582751
Gm30117	-2.25138	0.598508	1.82791e-05	0.000190778															Tmprss2	1.13973	2.82366	1.28103e-06	2.19662e-05
9030616G12Rik	-2.23971	0.829379	1.43922e-06	2.43191e-05															Trmt61a	1.1422	1.70618	4.72376e-05	0.000418856
Gm31249	-2.23699	0.749106	0.000244336	0.00161499															Mrto4	1.14396	4.01416	1.51387e-08	6.39783e-07
G6pc	-2.21956	7.71069	2.63505e-07	6.04214e-06															Abcc2	1.14397	9.00457	2.32846e-07	5.47626e-06
Nxpe2	-2.2099	4.0349	3.51683e-07	7.67217e-06															Morc4	1.14416	1.88708	4.5534e-06	6.22298e-05
Ccdc162	-2.20961	1.00638	3.94661e-06	5.52003e-05															Dgkh	1.14566	2.06933	5.11094e-05	0.00044741
Ntn3	-2.20671	2.03638	1.13307e-07	3.07564e-06															Decr1	1.14697	7.8657	3.4755e-10	3.38553e-08
4732465J04Rik	-2.20604	-0.00972786	0.000721374	0.00380787															Tfcp2l1	1.14768	3.54984	1.1152e-08	4.98933e-07
Foxq1	-2.20311	3.17194	2.21743e-05	0.000223451															Chaf1a	1.14811	0.196471	0.00581606	0.0205515
Marco	-2.19759	2.39941	0.00435729	0.0162452															ND6	1.14936	9.26215	0.000179237	0.00125411
AW011738	-2.1964	-0.516668	5.7009e-05	0.000487862															LOC115487155	1.1523	0.239463	0.00177474	0.0078531
Cxcl9	-2.195	3.28587	7.39447e-05	0.000608162															Anxa2	1.15281	3.14911	2.92771e-05	0.000280391
Urad	-2.19318	3.88483	3.36787e-09	1.96841e-07															Atl1	1.15409	-0.348577	0.0131193	0.039096
Loxl4	-2.17801	1.55009	5.10033e-05	0.000447052															9530057J20Rik	1.15419	2.19658	0.0161569	0.0462226
C730036E19Rik	-2.17335	1.78325	6.12068e-06	7.91597e-05															Dcakd	1.15678	4.19083	2.83761e-07	6.44207e-06
Cnmd	-2.16328	0.338618	0.012124	0.0365986															Lad1	1.15807	1.87391	0.00283264	0.0114464
Isg15	-2.14056	1.93348	4.05297e-07	8.61727e-06															Hgh1	1.16007	2.11896	7.48463e-06	9.31173e-05
Kbtbd11	-2.13888	-0.319205	0.000129807	0.000966341															Spon2	1.16176	3.98344	0.00835102	0.0272968
Il1b	-2.13819	0.854732	0.00361924	0.0139466															Mcph1	1.16685	1.70123	1.14243e-05	0.000131997
Irgm2	-2.13278	5.65801	1.65512e-06	2.72579e-05															Ppp1r14b	1.16715	3.87127	0.00267704	0.0109432
Ddx60	-2.13189	2.16965	4.10363e-07	8.69804e-06															Rpp38	1.16847	0.682451	0.0021599	0.00922457
Oat	-2.12363	9.43708	6.84755e-06	8.6743e-05															ND5	1.17089	12.187	1.12511e-05	0.000130739
Gm36180	-2.12112	0.668759	0.00048394	0.00277765															Tnfrsf10b	1.17174	-0.243114	0.0172258	0.0486576
Serpina3k	-2.11909	11.2886	5.79797e-06	7.57708e-05															Zfp37	1.17187	-0.497174	0.00730076	0.0245714
Cyp4f18	-2.11511	1.20884	6.32429e-08	2.01722e-06															Gm11832	1.1719	-0.11941	0.0173119	0.0488553
Slc17a2	-2.11479	6.46552	7.18259e-07	1.37072e-05															Akr1b10	1.17348	1.17213	0.000404192	0.00241163
Gm36041	-2.11017	1.5647	5.49576e-05	0.000474446															Taf4b	1.17688	1.24311	1.27955e-05	0.000144647
Socs2	-2.1092	4.8045	9.09425e-05	0.000726218															Hilpda	1.17699	0.735708	0.00188163	0.0082464
Nrep	-2.10726	2.10535	3.7516e-06	5.30126e-05															Tsr1	1.17778	2.69235	1.89338e-07	4.555e-06
Scnn1a	-2.10012	3.86523	1.26093e-11	3.03839e-09															Adarb1	1.17903	3.62442	7.0127e-08	2.19259e-06
Rnd1	-2.09738	2.83261	1.5876e-07	3.97189e-06															Gm5124	1.18661	-0.621316	0.007019	0.0238328
Serpina11	-2.09637	4.7214	5.92597e-10	5.25117e-08															Ccdc122	1.18997	2.03203	1.1271e-05	0.00013086
Ninl	-2.09214	-0.796064	0.00238447	0.0100002															Sox9	1.19041	1.50014	7.35017e-05	0.000605243
Arl4d	-2.08952	3.72623	9.33588e-07	1.68721e-05															LOC118567631	1.19091	4.71078	0.00744837	0.0249686
Apol9b	-2.08498	6.10264	1.75092e-07	4.29445e-06															Mettl1	1.19205	2.36805	0.000176414	0.00123791
Apol9a	-2.08294	6.02696	2.07612e-07	4.95062e-06															Ccdc86	1.19286	3.90176	9.81748e-07	1.75778e-05
Ifi44	-2.0655	1.32475	0.00019593	0.0013496															Tmem71	1.19443	-0.156058	0.00139062	0.00646589
Il6ra	-2.05754	4.38925	5.386e-07	1.07641e-05															Tcte3	1.19624	0.261362	0.00430995	0.0160862
Atp6v0d2	-2.05401	3.43292	1.56511e-05	0.000169266															Ntmt1	1.1995	2.85432	4.44992e-05	0.000397915
Psmb8	-2.04456	3.84705	5.86964e-09	3.16155e-07															Prmt7	1.20394	3.45144	2.92307e-09	1.76865e-07
Nat8f1	-2.03791	6.0847	2.12195e-10	2.27695e-08															Anxa7	1.20421	6.70058	6.83559e-11	1.07108e-08
Ly6a	-2.02742	2.95851	4.06242e-05	0.000368787															Galnt15	1.2055	1.59865	0.000272793	0.0017657
Corin	-2.02729	0.225154	0.0111268	0.0341209															Tanc2	1.20662	2.50274	2.44856e-06	3.79154e-05
Plin4	-2.02063	3.0484	0.0030038	0.0120098															Gtpbp2	1.2082	4.43009	4.74392e-09	2.62733e-07
Psmb9	-2.00732	3.13216	1.12171e-08	5.00217e-07															Krt18	1.2094	7.10078	9.98606e-08	2.83385e-06
Apol7e	-2.0016	-0.871393	0.00372372	0.0142784															Gm33318	1.20975	0.288809	0.00753944	0.0251957
Ang2	-2.00108	-0.135643	0.0029328	0.0117784															Tlr5	1.21073	3.90733	6.06161e-08	1.96359e-06
Gm2788	-1.99819	3.22152	0.000170343	0.00120194															Ttc41	1.21645	0.27248	0.00172424	0.00766422
Gfra2	-1.99515	-0.374427	0.00186404	0.00818238															Impact	1.21674	3.72086	2.36657e-07	5.54691e-06
AW112010	-1.99209	5.05838	1.21252e-09	9.00213e-08															Picalm	1.22027	7.13842	1.97122e-10	2.16597e-08
Bmf	-1.98224	2.37068	4.2906e-06	5.91681e-05															LOC118568718	1.22164	9.13183	2.16826e-05	0.000219949
Fam89a	-1.98161	-0.741278	0.00273633	0.0111325															Hadhb	1.22261	8.29815	2.66085e-10	2.68726e-08
Tcim	-1.96827	2.96321	1.41578e-06	2.39775e-05															4930519F09Rik	1.22422	-0.25388	0.0164255	0.0468155
Arntl	-1.96311	2.85529	0.00109633	0.00532841															Lpcat3	1.22511	7.11909	3.05809e-06	4.4971e-05
Nnmt	-1.9618	5.38113	0.000619585	0.00338235															Erc2	1.22811	2.45418	3.32299e-06	4.81448e-05
Gm16116	-1.95809	0.51847	5.07914e-07	1.03046e-05															St6galnac2	1.23423	-0.543407	0.0145497	0.0424922
Notum	-1.95575	4.43028	8.02487e-07	1.49352e-05															Hspb1	1.23475	4.62661	0.00324092	0.0127841
Tmem218	-1.95265	0.917805	3.14266e-05	0.000296052															Pgs1	1.2381	2.80078	3.64022e-07	7.88619e-06
Mup4	-1.93729	8.29629	0.000383105	0.00231484															Hells	1.23856	0.306617	0.0096433	0.030582
Fam167a	-1.93426	0.251629	5.6612e-05	0.000485372															Tuba1b	1.24072	6.69964	2.13625e-05	0.000217505
Gbp2	-1.93236	2.66017	2.84659e-05	0.000273604															2410006H16Rik	1.24216	2.74325	0.0100456	0.0315374
C4a	-1.92617	8.95883	3.08244e-08	1.16168e-06															Pinx1	1.24251	0.829252	0.000999042	0.00496491
Plxnb1	-1.92163	4.73019	1.62788e-12	7.04687e-10															Ubxn4	1.24574	6.29856	1.19208e-09	8.89852e-08
C4b	-1.91574	9.35716	3.76073e-08	1.35219e-06															Lonp1	1.24577	7.49301	1.24256e-10	1.51032e-08
Mmd2	-1.91429	2.32392	0.000156656	0.00111833															Ppcs	1.2478	4.63641	1.20648e-10	1.50614e-08
Sned1	-1.91322	2.52326	7.01639e-09	3.56926e-07															Ephx2	1.24921	9.69546	7.8157e-10	6.50598e-08
P2ry4	-1.91212	3.67854	6.32997e-08	2.01722e-06															B4galt5	1.24996	4.33071	1.32725e-07	3.48155e-06
Gm15998	-1.90894	-0.223419	0.00382237	0.0145956															Rexo2	1.25156	5.41226	1.02458e-10	1.35794e-08
Olfr1032	-1.90608	-0.695427	0.00753488	0.0251917															LOC118567342	1.25332	-0.194709	0.0102883	0.0321305
Srrm4	-1.90475	1.83858	6.00393e-06	7.8017e-05															Psmd5	1.25334	4.99452	9.61422e-09	4.47632e-07
Col4a3	-1.8892	-0.495871	0.00332998	0.0130572															Mdh2	1.25353	7.47402	9.42566e-11	1.31417e-08
Tnik	-1.88788	0.475657	7.54593e-05	0.00061766															Ugt2b34	1.25373	9.2271	8.44098e-10	6.86017e-08
Dlgap1	-1.88695	0.517584	2.24431e-05	0.000225994															Gm16146	1.2565	0.183532	0.00941731	0.0299969
Adamts6	-1.87244	1.27043	2.21195e-05	0.000223063															H1f4	1.2598	0.987563	0.00648819	0.0223523
Cyp7a1	-1.87162	6.09386	0.000407813	0.00243007															Dhx37	1.2608	3.61128	5.33477e-08	1.78715e-06
Igfals	-1.86835	6.07686	8.38507e-09	4.06957e-07															Sh3pxd2b	1.26486	0.584145	3.56815e-05	0.000331363
Itih4	-1.86503	10.1229	1.6431e-07	4.07365e-06															Ccdc149	1.26608	0.518892	0.00157705	0.0071276
Lifr	-1.86362	7.01391	3.98037e-08	1.40866e-06															Slc20a1	1.27132	4.77358	0.000210991	0.00143534
Ust	-1.85988	0.919744	1.59853e-05	0.000172203															Pard3b	1.27388	2.36819	6.9928e-06	8.78738e-05
Iigp1	-1.85508	7.76244	2.55621e-08	9.91795e-07															Crat	1.27431	6.94328	3.80459e-07	8.16501e-06
Srd5a2	-1.85341	1.35688	8.65244e-08	2.56618e-06															Pusl1	1.27469	2.33085	9.73516e-08	2.80129e-06
Kantr	-1.85114	0.423392	1.81078e-06	2.93984e-05															Tuba1a	1.27608	6.69048	2.08694e-05	0.000212958
Usp18	-1.85103	2.25788	2.18097e-05	0.000220424															Tpm1	1.27683	4.93491	2.43391e-10	2.53853e-08
LOC118568204	-1.84774	-0.663167	0.011287	0.0345503															Tubb6	1.28248	3.0288	1.05927e-06	1.86766e-05
Rtp4	-1.84488	2.96853	4.48433e-07	9.28994e-06															Fam185a	1.28493	3.29919	8.53744e-09	4.12813e-07
Mlph	-1.84071	1.01996	0.0074228	0.0248967															Fabp4	1.29382	1.78496	1.03108e-05	0.000121249
Gm36629	-1.83957	-0.973949	0.017586	0.049446															Gpatch4	1.29793	2.77727	1.87719e-05	0.000195179
Igf1	-1.83817	8.45461	3.31406e-12	1.08378e-09															Tagln2	1.29839	3.88505	3.10659e-09	1.84714e-07
Ifitm7	-1.83555	0.244232	0.00024844	0.00163897															Pkp3	1.29906	0.813609	0.000930001	0.00470308
Pigr	-1.83402	10.0416	4.4367e-10	4.11501e-08															Fbxw9	1.29913	3.84789	3.71686e-07	8.00173e-06
Apof	-1.83253	8.05197	2.21202e-15	5.06369e-12															Raet1d	1.30467	4.51081	0.000403123	0.00240735
Tsc22d3	-1.83154	5.00715	1.98478e-05	0.000203897															Ccl9	1.30727	5.98026	4.18461e-08	1.46996e-06
Dleu2	-1.8257	2.31714	1.53787e-07	3.86863e-06															Simc1	1.30728	2.62515	2.212e-07	5.2473e-06
Ifit3	-1.82404	3.3329	2.76696e-05	0.000267259															Mcm6	1.3088	2.58388	0.000626114	0.00340987
Fpr2	-1.82235	-0.710601	0.00475422	0.0174457															Samd4	1.30916	2.66285	2.45235e-07	5.68971e-06
Serpina3m	-1.81977	10.1375	4.1487e-06	5.75579e-05															Tuba1c	1.31118	6.85762	1.58844e-05	0.00017125
Ifit3b	-1.81728	3.12394	3.23416e-05	0.000303423															Pld6	1.31214	-0.191059	0.00808449	0.0266029
Ifi209	-1.81468	0.746311	9.99547e-06	0.000118046															Olfm3	1.31394	0.981032	0.00656312	0.0225587
Ranbp3l	-1.80393	0.0110632	0.00250117	0.0103631															Pvr	1.31651	2.63462	1.58575e-07	3.97189e-06
Nfil3	-1.79871	3.47784	2.01411e-05	0.000206446															Rbbp8	1.31712	2.68085	4.41606e-09	2.48585e-07
Gm15337	-1.7915	-0.458577	0.00457226	0.0169318															Rbm3-ps	1.32087	4.51163	0.000931697	0.00470992
Asb2	-1.79123	0.6252	0.00114806	0.00553283															Gm8465	1.32197	3.92678	6.66233e-09	3.46618e-07
St6galnac6	-1.78534	4.52675	1.66699e-09	1.14481e-07															Gm12854	1.32411	2.43208	6.49959e-06	8.31209e-05
Gm32876	-1.78407	0.543092	0.00016714	0.00118333															Galk1	1.32457	6.14559	1.1298e-05	0.000131063
Gm3787	-1.78372	-0.48985	0.00108446	0.00528568															Chrna2	1.3271	3.13196	4.23055e-06	5.85162e-05
Camk1d	-1.78007	6.59291	1.7258e-08	7.18301e-07															Odc1	1.32738	6.35749	2.49515e-08	9.76378e-07
Mup-ps16	-1.77989	5.46691	0.000260059	0.00170091															Trim13	1.32977	0.898605	1.35636e-05	0.000151619
C8b	-1.77849	6.09684	1.4731e-06	2.4765e-05															Baiap2l1	1.33409	5.06959	5.78889e-08	1.89762e-06
Rgn	-1.77267	9.32197	1.32458e-09	9.52517e-08															Ptp4a3	1.33557	3.63242	5.88366e-06	7.66718e-05
Gulo	-1.76787	7.61329	1.0993e-09	8.43513e-08															Atg16l2	1.33971	2.33891	5.90591e-06	7.68159e-05
Ly6e	-1.76537	7.30607	1.32068e-08	5.74038e-07															Gssos2	1.34107	0.549775	0.00418741	0.0157142
Cadm4	-1.76354	1.10976	0.00135628	0.00632548															Gm5779	1.34347	0.564084	0.00155698	0.00705993
Paxx	-1.76003	2.38274	0.000133945	0.000990706															Hprt	1.34467	5.67875	4.33597e-10	4.05133e-08
Rgs12	-1.75782	2.0415	2.7437e-08	1.05265e-06															Slc16a5	1.34561	5.71712	4.79645e-05	0.000424371
Prlr	-1.75773	7.61491	3.57766e-10	3.4605e-08															Gm32886	1.34586	-0.027986	0.00120083	0.00573284
Gas1	-1.75458	4.20176	1.07133e-05	0.000125125															Cbr1	1.3472	6.7148	1.41294e-07	3.63421e-06
Slc22a27	-1.7534	5.16424	1.48767e-08	6.32607e-07															Nes	1.34851	1.06991	0.00307146	0.0122351
Snx20	-1.7413	-0.484755	0.00100709	0.00499185															Gm36393	1.34931	2.11637	9.05337e-05	0.000723374
Tlr12	-1.74015	2.57601	7.91995e-07	1.478e-05															Aldoa	1.35239	6.45087	1.02483e-08	4.69202e-07
Gm35724	-1.73661	0.760998	8.34147e-06	0.000101479															Tes	1.35263	-0.326792	0.0119894	0.036272
Map3k8	-1.73308	0.498697	4.59521e-06	6.26142e-05															Aldoart1	1.35466	5.76399	4.05147e-11	7.72874e-09
Ciita	-1.73197	0.674489	0.000326041	0.00203187															Slc48a1	1.35587	5.75285	2.11675e-08	8.50104e-07
Col27a1	-1.73149	1.64407	6.96342e-08	2.18862e-06															Cd63	1.35717	2.03396	2.41988e-05	0.00024101
Wsb1	-1.73118	3.30712	2.24025e-06	3.50853e-05															Cdk18	1.35889	5.24061	2.98868e-08	1.1371e-06
Sdf2l1	-1.72829	2.76746	6.41049e-05	0.000537534															Kmt5a	1.35992	4.74661	5.73101e-10	5.11139e-08
Gvin-ps5	-1.72758	2.24692	0.000106169	0.000826039															Sacs	1.36316	1.51738	4.46745e-05	0.000399222
Slc22a29	-1.72675	5.15867	2.56562e-08	9.9264e-07															Lamb3	1.36428	2.1476	3.59779e-05	0.000333389
Gm12909	-1.72591	1.49053	0.000896949	0.00456112															Aox1	1.36434	6.27531	8.09152e-08	2.43722e-06
Art2b	-1.72539	-0.267259	0.00397957	0.0150951															Adora1	1.36445	4.24842	1.04135e-05	0.000122143
Pglyrp2	-1.72539	6.50806	2.71032e-10	2.69755e-08															Lgals1	1.36724	3.21788	2.17938e-05	0.000220424
Ms4a1	-1.72473	-0.769671	0.00141769	0.00656508															Krt8	1.36942	7.70556	1.63078e-09	1.12557e-07
Cyp8b1	-1.72433	7.40294	0.000360869	0.00220433															Dynll1	1.37063	3.76205	1.05681e-05	0.000123851
Aox3	-1.72166	7.27077	1.06077e-07	2.92565e-06															Tnfrsf19	1.37648	3.32239	7.61555e-06	9.44039e-05
Lrit1	-1.72142	2.52568	8.27525e-07	1.52586e-05															Sulf2	1.37793	4.90602	8.02951e-08	2.42721e-06
Satb1	-1.71756	-0.390444	0.00102624	0.0050721															Usp20	1.38303	2.8949	3.21304e-07	7.14099e-06
Cables1	-1.71695	2.01499	1.64592e-06	2.71389e-05															Ect2	1.38493	2.07297	0.00100255	0.00498011
Praf2	-1.71219	0.633871	0.00076953	0.00401397															Pgd	1.38521	5.3253	1.43949e-06	2.43191e-05
Adrb1	-1.7092	-0.401779	0.00267218	0.0109299															Adgrg1	1.38671	2.00765	5.63237e-07	1.12117e-05
Itgb7	-1.70858	0.784992	1.72818e-05	0.000183153															Thbs1	1.38687	-0.0550233	0.0082232	0.0269624
Tlcd2	-1.70848	5.15459	2.60185e-05	0.00025526															Arhgef16	1.38699	2.50056	2.77299e-06	4.16707e-05
Folr2	-1.70684	2.92113	7.3323e-08	2.26313e-06															Gsr	1.387	6.43591	1.14437e-11	2.99517e-09
Slc34a2	-1.69866	0.37381	0.0110305	0.0338936															Aqp7	1.38752	-0.085561	0.00751521	0.025146
Septin1	-1.69404	-0.185454	5.06644e-05	0.000444649															Slc37a1	1.38944	1.3252	0.000179062	0.00125353
Ms4a4c	-1.69151	-0.717976	0.0169173	0.0479684															Gm6285	1.3895	6.83812	4.32313e-10	4.05133e-08
Gvin-ps4	-1.68861	1.72265	6.23243e-05	0.000524846															Gm15793	1.3901	7.69196	1.00085e-10	1.35794e-08
B930025P03Rik	-1.68754	0.184441	0.00523499	0.0189088															Rpl12	1.3906	7.70159	9.93836e-11	1.35794e-08
Ms4a4b	-1.68675	-0.556805	0.0141493	0.0415702															Atr	1.39129	3.96246	6.401e-07	1.24883e-05
Cib2	-1.68583	1.26906	0.000182051	0.00127056															Srm	1.39532	4.03488	2.61509e-08	1.00874e-06
Gvin-ps2	-1.68076	1.72703	5.08563e-05	0.000446048															Sdr39u1	1.39743	0.775488	6.79612e-05	0.000566412
Evc	-1.68046	1.38614	3.21933e-05	0.000302239															Lrrc46	1.39798	0.211594	0.000449098	0.00261938
Tnfaip8l3	-1.67719	0.0579242	0.000893631	0.0045493															Por	1.39941	9.4071	3.15148e-06	4.61467e-05
Car3	-1.67513	9.42613	6.10498e-07	1.1996e-05															Rbm3	1.40045	5.2047	0.000354378	0.00217391
Ccl5	-1.6737	-0.18414	0.00895747	0.0288466															Ide	1.40984	6.92901	8.61754e-06	0.000104376
Glul	-1.67347	8.6356	6.01462e-07	1.19036e-05															Ipo4	1.41446	5.22025	9.62782e-13	4.55993e-10
Trim34b	-1.66876	1.68115	5.29437e-07	1.06625e-05															Rad51b	1.41531	3.14679	0.00993915	0.0312819
Saa3	-1.66743	-0.313683	0.0101755	0.0318871															Gm30967	1.41852	0.184157	0.0109293	0.0336716
Il18	-1.66387	2.85147	3.19339e-09	1.88246e-07															ND1	1.42049	12.3968	7.35932e-08	2.26637e-06
Serpina3c	-1.65854	6.86287	1.52679e-06	2.53266e-05															Neat1	1.42315	5.45153	0.00255408	0.0105473
Arrdc4	-1.65552	3.8968	5.52659e-09	3.0003e-07															Acox1	1.42677	11.7118	1.45879e-09	1.02751e-07
Nlrp1b	-1.65508	-0.437277	0.00224608	0.00953039															Fchsd1	1.43075	-0.590392	0.00988686	0.0311456
C1s2	-1.64566	7.13414	1.04547e-08	4.73305e-07															LOC115488029	1.4324	5.53376	0.00768795	0.0255985
4930581F22Rik	-1.6455	1.93597	1.92913e-06	3.10992e-05															Hsd17b11	1.4343	8.07388	7.37225e-10	6.17426e-08
Plac9a	-1.64018	0.421011	0.00100593	0.00498787															Gm34983	1.44385	0.364446	0.000248838	0.00164017
Spn	-1.63716	-0.483407	0.00608166	0.021279															Inmt	1.44557	9.34773	5.12888e-06	6.8727e-05
C1s1	-1.63616	7.76826	6.22847e-09	3.2777e-07															Aldoart2	1.45042	4.81684	7.71602e-11	1.15195e-08
Sort1	-1.62777	2.94697	4.58489e-05	0.000408919															9130409I23Rik	1.45262	4.2999	2.25071e-06	3.51689e-05
Gvin-ps3	-1.62631	3.20376	0.000232676	0.0015529															Sox12	1.45468	2.41202	0.000230692	0.00154413
Lin7a	-1.62449	4.09155	9.87868e-10	7.79792e-08															Bhlhb9	1.46743	2.67813	7.37392e-06	9.19899e-05
Cdo1	-1.62289	9.83448	1.47042e-11	3.36604e-09															Nt5c3b	1.46979	1.65319	0.000227226	0.00152913
Mx1	-1.61555	-0.586148	0.00934238	0.029779															Hsp90aa1	1.47085	7.35487	4.21491e-06	5.83587e-05
Dexi	-1.61129	1.74579	0.00034553	0.00212819															Acyp2	1.47129	-0.000472829	0.0118388	0.0359428
Zfp30	-1.60994	0.395973	0.000697427	0.00370709															Gstt2	1.47358	6.26982	2.5092e-06	3.85072e-05
Serpina3a	-1.60231	4.80822	0.000297442	0.00189576															Pdk4	1.47638	5.80866	0.00755481	0.0252286
Slc43a1	-1.60227	2.21196	0.000269383	0.00175105															Gstm7	1.47718	6.53164	9.34906e-08	2.71479e-06
E2f8	-1.60071	2.07249	0.00134017	0.00626532															1700122E12Rik	1.47765	-0.527025	0.0115946	0.0353266
Errfi1	-1.59819	8.59572	0.00435684	0.0162452															Junos	1.47908	-0.273332	0.000591757	0.00326481
Tap1	-1.59791	4.12218	2.47375e-06	3.80908e-05															Elovl6	1.4862	6.86384	0.00123218	0.00586415
Irf7	-1.59749	4.30339	2.79026e-05	0.00026932															Chchd6	1.49223	1.58593	5.37548e-07	1.07641e-05
Cntnap1	-1.59574	-0.415508	0.00365471	0.0140609															Raet1e	1.49483	4.16992	2.90399e-05	0.000278634
Hsd11b1	-1.59456	8.27864	5.17846e-10	4.67935e-08															D630045J12Rik	1.49505	2.70838	7.8594e-07	1.4727e-05
H2-K1	-1.59216	9.46252	6.56358e-11	1.0606e-08															Hsd17b13	1.49529	8.42512	6.79867e-09	3.51052e-07
Npr2	-1.58758	4.84983	9.16665e-10	7.36281e-08															Arhgap44	1.49551	-0.407275	0.00245385	0.0102163
Gm16548	-1.58606	0.1047	7.84107e-05	0.000639805															Bag2	1.49592	1.31348	3.51862e-06	5.06585e-05
Cldn14	-1.58162	2.36117	3.31323e-06	4.81049e-05															Scamp5	1.49632	4.22268	9.29104e-12	2.65859e-09
Ifi27	-1.57944	5.05459	3.53046e-07	7.6726e-06															Rhbdf1	1.49937	3.10281	6.03716e-11	9.99042e-09
Calhm6	-1.57932	0.133049	0.000529708	0.00298557															Gm46559	1.50106	-0.0356115	0.000585629	0.00324339
H2-Ab1	-1.57724	4.81839	2.57291e-05	0.000253145															Btc	1.50953	1.31712	5.01241e-05	0.00044047
Ppp1r1b	-1.57188	0.33319	0.00769915	0.0256234															S100a11	1.51338	2.29732	1.56792e-06	2.59462e-05
Gvin2	-1.57161	4.50754	0.000114616	0.00087751															Vnn1	1.51458	6.8983	9.75651e-09	4.52722e-07
Gvin1	-1.57145	4.50853	0.000115006	0.000879511															Tmem51	1.51579	2.80976	3.83775e-06	5.39524e-05
Ctsc	-1.56613	6.03623	4.09724e-09	2.32544e-07															Abcg2	1.52198	5.82573	4.73522e-10	4.33588e-08
Lipc	-1.56536	7.11719	1.52591e-09	1.06931e-07															Slc25a37	1.52267	5.05439	8.48048e-11	1.2261e-08
Camk4	-1.56326	0.687811	0.000697767	0.00370709															Lyve1	1.53128	3.79616	0.000285406	0.00183094
Kcnj10	-1.56271	0.34318	3.63606e-05	0.000335627															Fasn	1.54304	9.10855	0.00969263	0.0306888
Cyp2g1	-1.55803	1.66412	0.000360402	0.00220299															Them7	1.54588	4.10537	4.33167e-08	1.51098e-06
Adgre4	-1.55613	2.77772	4.4706e-07	9.27819e-06															Mtmr11	1.55292	1.87876	7.15267e-05	0.000592176
Gm29941	-1.55609	-0.656368	0.000822996	0.00424994															Mrap	1.55546	5.63756	7.02395e-08	2.19259e-06
Mx2	-1.55296	0.646944	0.000994772	0.00494685															Dhrs9	1.55579	1.00954	0.00272079	0.0110824
Hbb-bt	-1.55244	6.56456	0.000127404	0.000953618															Gm31679	1.55792	0.470038	0.00979949	0.0309274
Uba7	-1.55232	2.68624	1.4669e-05	0.000161312															Clstn3	1.56307	2.36631	2.90533e-05	0.000278634
Kcp	-1.55196	0.948004	4.58246e-05	0.000408919															Erdr1	1.56506	3.06707	0.00263753	0.0108139
Disp2	-1.54972	1.63254	6.11093e-06	7.91597e-05															Gm41857	1.57075	0.150218	0.0040437	0.0152828
Oas1a	-1.54834	1.57779	3.22855e-06	4.70744e-05															Fam187b	1.57807	0.62934	0.00143558	0.00662555
Rfx4	-1.54791	2.15725	3.26337e-07	7.22941e-06															Htatip2	1.57926	6.03975	8.8537e-12	2.58735e-09
S1pr5	-1.54705	0.973292	0.000422451	0.00249671															Synpo	1.58033	3.29418	1.25917e-05	0.000142695
LOC100041057	-1.54554	-0.680935	0.00425231	0.0159062															Per2	1.58445	2.33131	0.00118277	0.00565842
Aard	-1.54292	-0.162741	0.00201858	0.00873784															Slc18a1	1.58561	3.0812	9.40815e-10	7.51285e-08
Ahsg	-1.54218	11.6983	2.61909e-09	1.62936e-07															Cryl1	1.58709	4.01452	3.01624e-08	1.14442e-06
Il2rg	-1.54134	1.33888	3.97738e-05	0.000362744															2010003K11Rik	1.60498	4.1558	1.68009e-05	0.000179161
Fhod3	-1.53305	-0.139438	0.00129788	0.00611959															Slc35d1	1.60638	7.08543	7.04887e-11	1.08782e-08
Cd274	-1.53153	1.48224	0.000916952	0.00464393															C730002L08Rik	1.61058	-0.748544	0.0033728	0.0131756
Lrrc4c	-1.53099	0.0193297	0.00175502	0.00777589															Extl1	1.61288	2.19562	0.00335786	0.0131434
Klhdc8a	-1.52909	0.971268	8.57213e-05	0.000688948															Cd36	1.61766	7.92731	3.08709e-08	1.16168e-06
Aif1	-1.52611	1.38117	7.3776e-05	0.000607138															Ntrk1	1.61919	-0.184875	0.00290204	0.0116843
Lrrc3	-1.52156	5.54024	9.37062e-09	4.41598e-07															Dtl	1.62047	-0.691242	0.0155321	0.0447334
Tcf21	-1.51264	1.21702	0.000697964	0.00370709															Prelid2	1.62612	0.272049	0.00274725	0.0111654
C130026I21Rik	-1.51253	-0.337467	0.00471574	0.0173327															Mgst3	1.62689	5.10012	7.94899e-08	2.41014e-06
Hbb-bs	-1.5125	6.85649	0.000112365	0.000862764															Erdr1_1	1.62772	3.51611	0.00202119	0.0087464
Pla2g4a	-1.50228	0.136946	0.000619211	0.00338166															Nqo1	1.63387	4.20603	9.9007e-09	4.56329e-07
Dntt	-1.50214	0.801227	0.00635789	0.0219909															Stbd1	1.63763	6.33865	9.74865e-10	7.73975e-08
Trim30d	-1.50089	2.24744	1.48275e-06	2.4856e-05															Smox	1.64055	2.26762	3.46686e-05	0.00032262
Ifi47	-1.49905	3.76376	1.33909e-05	0.00015002															Gm39157	1.64778	-0.366354	0.000478282	0.00275207
Slc30a10	-1.49867	4.12422	1.79403e-05	0.00018882															Pla2g6	1.64987	5.8339	6.69435e-10	5.78282e-08
Wdr90	-1.49779	1.27659	0.0001255	0.000942963															Mtnr1a	1.65302	-0.120489	0.000648674	0.00349531
Dhx58	-1.49749	2.21103	1.64591e-05	0.000176201															Me1	1.65448	7.96474	4.03923e-05	0.000367166
H2-Q5	-1.49543	5.22865	2.1045e-09	1.39639e-07															Ephx1	1.6598	9.26059	9.47236e-11	1.31417e-08
Nfam1	-1.4954	1.91497	2.21391e-06	3.47521e-05															Zfp810	1.66469	2.00311	3.19315e-08	1.19504e-06
Gvin3	-1.49385	4.09019	0.000107793	0.000835518															Wdr93	1.67763	0.085442	0.000189602	0.00131345
H2-Q7	-1.49034	6.99476	8.35362e-11	1.22061e-08															Gstt3	1.67843	7.74863	5.09972e-08	1.721e-06
Themis2	-1.49012	2.01489	1.82662e-05	0.000190778															Slc19a1	1.68033	3.37652	1.04255e-06	1.84528e-05
Trim21	-1.48955	2.12204	1.06928e-08	4.81528e-07															Acaa1a	1.68394	11.0038	1.50657e-08	6.38664e-07
Csprs	-1.48809	0.862199	0.000114116	0.000874583															Adgrg2	1.69425	1.31137	0.00266102	0.0108875
Cd79b	-1.4862	0.105482	0.00777559	0.0258277															Gm33721	1.69761	-1.08686	0.0134715	0.0399808
H2-Eb1	-1.4859	4.60753	0.000123961	0.000933961															Tubb3	1.70098	1.65783	0.000350341	0.00215299
H2-M5	-1.48439	-0.764922	0.0121221	0.0365986															Akr1c19	1.70645	6.2062	2.78714e-10	2.75406e-08
Trim34a	-1.48209	2.14735	4.77298e-06	6.46909e-05															Slc27a1	1.70693	4.96387	2.99631e-05	0.000285397
Fpr1	-1.47894	0.786275	0.00375105	0.0143752															Cyp3a57	1.70871	9.0469	1.29145e-10	1.54244e-08
Mthfr	-1.47741	2.0552	0.000670027	0.00359064															4931406C07Rik	1.71098	8.41234	3.08062e-12	1.07631e-09
Gm41963	-1.47702	1.55832	3.31682e-06	4.81061e-05															Cyp3a25	1.71234	9.63338	2.31715e-10	2.44816e-08
Apon	-1.47592	7.23653	1.15576e-11	2.99517e-09															Ddhd2	1.71307	4.33092	3.62998e-09	2.1037e-07
Epsti1	-1.47458	0.697176	2.778e-06	4.16794e-05															Pyroxd2	1.71502	4.26399	8.23353e-10	6.7314e-08
B330016D10Rik	-1.47103	-0.364337	0.00631768	0.0218848															Tubb2a	1.71925	6.54721	8.80579e-05	0.000704412
Cd300e	-1.47097	0.725764	0.000100808	0.000792558															Acaa1b	1.72504	11.2067	2.29563e-08	9.16582e-07
Ncf1	-1.47033	1.39894	1.68719e-05	0.00017965															Aldh3a2	1.72647	9.61417	4.41806e-11	8.09095e-09
Ppp1r3c	-1.46868	5.03958	0.000144001	0.00104373															Ifi27l2b	1.73435	4.16451	7.2604e-09	3.63947e-07
Fzd8	-1.46581	3.60379	1.76021e-05	0.000186117															Trpm4	1.7381	1.36929	6.16065e-06	7.95268e-05
Ifitm1	-1.45963	2.19529	1.18026e-08	5.19579e-07															Cyp3a59	1.74066	9.51678	2.18815e-10	2.32978e-08
Gvin-ps1	-1.45943	3.25788	0.000230811	0.00154418															Tubb2b	1.76834	6.13307	0.000112139	0.000862764
Rsrp1	-1.45882	5.62977	5.78641e-06	7.56917e-05															Entpd5	1.7729	8.86572	4.74372e-12	1.47528e-09
Fcmr	-1.45879	-0.55466	0.0115735	0.0352856															Anks6	1.77346	0.0689203	0.000139358	0.00102032
2310001H17Rik	-1.45219	0.927663	1.92508e-05	0.000198506															Pla2g12a	1.7802	5.05573	2.3242e-09	1.49172e-07
Ackr4	-1.45074	0.180631	0.00487035	0.0178005															Gm16867	1.78045	2.6775	1.11431e-06	1.95716e-05
Il2rb	-1.4468	1.2358	2.73326e-05	0.000264935															Colgalt2	1.78195	-0.420305	0.00245186	0.0102111
Gbp5	-1.4447	0.785125	0.00256104	0.0105728															Tubb4a	1.78266	0.822725	0.00232185	0.00979141
Mup20	-1.44364	9.55065	0.0037464	0.0143614															Limk1	1.79482	1.99101	3.02105e-05	0.000287253
Apom	-1.44349	6.77754	6.48516e-08	2.06189e-06															Pex11a	1.79779	6.73122	1.56099e-09	1.08465e-07
Cd207	-1.44299	1.49381	0.000176652	0.00123791															Tubb2a-ps2	1.8337	-0.460188	0.0024654	0.010252
Cd37	-1.44053	0.624138	0.000463136	0.00268517															Gsta4	1.83389	6.13603	4.99277e-09	2.74303e-07
Hba-a2	-1.43927	7.0646	0.000334431	0.00207565															Pls1	1.83671	2.14257	0.000522323	0.00295231
Car14	-1.43768	3.67688	1.39244e-05	0.000154734															Serinc2	1.84762	4.15866	6.87297e-10	5.82718e-08
Hba-a1	-1.43581	7.05687	0.000333575	0.00207221															Dnah11	1.85615	-0.864581	0.00664822	0.022786
Susd4	-1.43577	0.20283	0.00500546	0.0182071															Gm35449	1.85656	-0.841925	0.00377958	0.0144563
Rgs10	-1.43538	-0.0930458	0.000675032	0.00360901															Smoc2	1.88931	2.87039	0.000124837	0.00093901
Tcf7	-1.43533	2.27916	5.7854e-08	1.89762e-06															BC048507	1.91271	-0.930099	0.000470249	0.00271495
Rab13	-1.43498	1.37526	4.93773e-06	6.6596e-05															Gm32899	1.91364	1.64018	1.4247e-05	0.000157554
Gm32701	-1.43312	0.274773	0.000356861	0.00218646															Lrrc39	1.91489	0.32309	0.00361214	0.0139322
Fras1	-1.43202	0.807847	0.000955534	0.00479844															Afp	1.91785	-0.320644	0.00182654	0.00804347
H2-Q9	-1.4241	7.08326	1.8004e-10	2.04367e-08															Aldh1a7	1.92974	9.71446	8.75446e-11	1.25253e-08
Oas1g	-1.42216	1.2789	5.40921e-06	7.17831e-05															Aldh1a1	1.942	11.0301	3.55402e-11	7.07457e-09
Mppe1	-1.42023	1.64483	3.03852e-05	0.000288218															Gm5936	1.95595	-1.03118	0.00925936	0.029583
Ly6g2	-1.41909	6.28983	1.40653e-11	3.30751e-09															Nrg4	1.96105	1.94873	1.9115e-05	0.00019755
Gm8995	-1.4179	3.82063	0.00023887	0.00158881															Prune1	1.96774	5.04376	1.22279e-11	3.03839e-09
A530032D15Rik	-1.41739	-0.521537	0.0136116	0.0403095															Gucy2c	1.96869	-0.0209324	0.000815177	0.00421712
Gcnt4	-1.41421	2.32889	8.90425e-07	1.62205e-05															Arhgef2	1.97917	2.90268	3.65482e-07	7.90534e-06
Klra2	-1.41325	0.76037	9.86075e-05	0.000778824															Gm15732	1.9798	0.775751	0.000143211	0.00103928
Ppargc1a	-1.41144	3.26539	7.19179e-05	0.000594697															Tubb4b	1.98384	6.66851	1.14797e-08	5.08625e-07
Slc16a2	-1.40999	6.73867	1.42077e-11	3.30751e-09															Grb10	1.99854	2.30509	1.50597e-07	3.82292e-06
Cry1	-1.40855	2.1196	7.06219e-06	8.85838e-05															Nat8f5	2.033	-0.256554	0.00472618	0.017366
Itgal	-1.40812	3.55426	1.9628e-07	4.6967e-06															Bhlhe41	2.04221	0.530381	0.00399946	0.0151496
Slc25a45	-1.40759	2.89008	5.63432e-08	1.87379e-06															Ces2h	2.04665	1.62518	4.66421e-05	0.000414379
Coq10a	-1.40756	3.55492	1.62949e-07	4.05455e-06															Gpat3	2.04876	4.65497	7.87847e-09	3.87852e-07
Oas3	-1.40552	0.838251	0.000386176	0.00232841															Lrrc51	2.05175	1.41133	3.25577e-06	4.74209e-05
H2-M3	-1.40021	1.16353	3.8617e-06	5.42336e-05															Gm52676	2.05428	0.514743	0.000433782	0.0025493
Pim2	-1.39908	0.664444	0.000590665	0.00326076															Gm5640	2.06107	-0.977832	0.00196112	0.00854568
Apol7b	-1.39775	2.60421	0.000208287	0.00142117															Rap1gap	2.08929	3.06098	6.72814e-06	8.54971e-05
Shank2	-1.39732	3.90383	1.22809e-05	0.00013975															Tnfrsf12a	2.09189	2.4065	6.31796e-06	8.11761e-05
Clec4a1	-1.39617	0.844308	0.00560398	0.0199406															Gstm6	2.09735	7.63491	2.50668e-12	9.06031e-10
Metrn	-1.39503	1.45397	0.0004099	0.00243757															Ces2b	2.10817	5.57918	9.31383e-11	1.31417e-08
Adamdec1	-1.39461	0.962519	1.9864e-05	0.000203911															Acot4	2.11116	8.02502	3.57952e-07	7.76694e-06
Hk3	-1.39447	1.75585	0.000127967	0.00095627															Gpam	2.11328	8.28301	7.75395e-06	9.56877e-05
Gm13522	-1.39442	-0.751422	0.00631412	0.0218798															Synj2	2.12718	2.31383	2.65516e-06	4.0208e-05
Ccdc28b	-1.39247	0.085102	0.00712466	0.0241027															Syt12	2.14313	-0.0422456	1.59001e-06	2.62801e-05
Siglece	-1.39014	1.45419	0.000587565	0.00324626															Mthfd2	2.14773	-0.502709	5.80665e-05	0.000494754
Slc22a30	-1.38929	6.11974	4.9456e-06	6.6596e-05															Ugdh	2.15162	8.00769	3.19226e-12	1.07631e-09
Gm38510	-1.38793	0.943418	0.000155496	0.00111178															Kbtbd12	2.15673	-0.552336	0.000507418	0.00288827
H2-DMa	-1.38733	1.89339	1.06041e-05	0.000124166															Retsat	2.15821	10.1078	2.72431e-09	1.68551e-07
Serping1	-1.3843	8.78094	3.11104e-08	1.16749e-06															Srxn1	2.1622	6.17205	1.64283e-12	7.04687e-10
Pdlim4	-1.38215	-0.538908	0.000847126	0.00434801															Wee1	2.17449	3.0282	2.37473e-05	0.000237387
C1qa	-1.3821	4.78212	1.54869e-05	0.00016831															Rims4	2.17491	-0.824997	0.0144471	0.0422732
Gabbr2	-1.38048	4.89921	2.1782e-09	1.43147e-07															Fmo5	2.18751	9.66634	3.87359e-09	2.20763e-07
Slc22a28	-1.38001	5.86717	1.21002e-05	0.000138266															Cyp2c38	2.18975	9.34791	2.38192e-12	9.02253e-10
Ghr	-1.3797	8.09326	5.35064e-11	9.11005e-09															Gm46374	2.19862	-0.485763	0.00697359	0.0237031
Pcdh18	-1.37959	-0.322481	0.00877626	0.0283762															Npnt	2.20407	1.01822	0.00131027	0.00616653
Gm41021	-1.37883	-0.56106	0.00495777	0.0180623															Gstp-ps	2.22825	8.33034	2.78289e-09	1.70638e-07
Apol7a	-1.37748	6.08321	5.78065e-08	1.89762e-06															Adamtsl1	2.22858	0.456956	7.42445e-07	1.40849e-05
A930038B10Rik	-1.37669	0.117354	0.00175498	0.00777589															Elovl7	2.23401	-0.822551	0.000305528	0.00193562
Pilrb1	-1.3758	0.817821	0.000677671	0.0036194															Per3	2.23789	3.32204	0.000912105	0.0046245
Ccdc157	-1.37553	2.92772	1.77997e-06	2.90356e-05															Prom1	2.24077	2.5793	9.43055e-06	0.00011234
Fga	-1.37283	11.1473	6.78794e-07	1.30761e-05															Gstp2	2.24741	8.27393	3.79189e-09	2.17915e-07
Oas2	-1.37223	-0.00967529	0.00944997	0.03008															Gstp1	2.25483	8.55885	1.01532e-09	7.96304e-08
Dgka	-1.36861	2.29582	9.12862e-07	1.65411e-05															Ces2a	2.25645	9.37929	8.93552e-16	2.45459e-12
Akna	-1.36859	1.05293	0.000100349	0.000789852															Rasl10b	2.26957	-0.397348	0.00158605	0.00716122
Tmem25	-1.36728	3.50298	4.81899e-07	9.87893e-06															Fyb2	2.28562	2.52636	6.03557e-10	5.31401e-08
Gimap3	-1.36665	0.657782	7.61112e-06	9.44039e-05															Ces2f	2.31147	0.178676	2.50503e-05	0.00024753
Sp100	-1.36332	2.72718	5.68117e-08	1.8848e-06															Thrsp	2.31166	7.04933	0.00100505	0.00498679
Pld4	-1.36153	2.49795	6.20489e-08	1.99122e-06															Dmpk	2.31378	5.38294	1.34556e-13	1.02674e-10
Cyp2c23	-1.36142	7.88579	3.09163e-06	4.54155e-05															Gm11695	2.32095	0.866812	2.09927e-05	0.000214057
Mypop	-1.36102	-0.786436	0.00721336	0.0243309															Gstm4	2.32427	7.66633	1.54565e-14	2.35883e-11
Apol7c	-1.35846	4.49375	3.51909e-07	7.67217e-06															Cib3	2.33217	1.675	0.00825749	0.0270431
Gm30262	-1.35695	2.35741	6.14649e-05	0.000519201															Alas1	2.35363	9.03822	1.8219e-05	0.00019073
Elovl3	-1.35523	2.42895	0.00341931	0.0133235															Ugt1a9	2.35364	6.44322	4.12514e-11	7.76148e-09
Ypel3	-1.35435	4.31759	0.000664137	0.00356604															Mogat2	2.35415	-1.04718	0.002151	0.00919513
Gadd45g	-1.35298	2.79616	0.00411339	0.0154915															Ugt1a10	2.35424	5.66902	4.99855e-11	8.91624e-09
Zfp334	-1.34907	0.564289	0.000341108	0.00210851															Defb1	2.37172	1.93768	1.14266e-05	0.000131997
Pik3cd	-1.34877	1.85879	4.49188e-05	0.000401144															Gadd45b	2.37464	3.52996	1.72338e-06	2.82129e-05
Hexb	-1.3468	3.61733	3.10473e-09	1.84714e-07															Alpl	2.38105	4.21948	1.12759e-11	2.99517e-09
Sdc4	-1.34264	7.16104	2.53005e-08	9.84425e-07															Dbp	2.39512	4.85758	0.00315819	0.0125209
Nuak2	-1.3415	2.63402	2.45303e-06	3.79419e-05															Cyp3a41a	2.39715	13.1233	8.04458e-14	6.55323e-11
Lonrf3	-1.33928	1.9252	0.000276089	0.00178116															Cyp3a41b	2.39812	13.1213	8.11103e-14	6.55323e-11
Trim30a	-1.33915	2.56261	4.93586e-05	0.000434577															Marveld3	2.40049	-0.995912	0.0014267	0.00659788
Ighm	-1.339	2.11804	0.0149159	0.0433038															Cyp2a4	2.40169	10.9132	9.96354e-08	2.83385e-06
Arhgef37	-1.3371	4.06473	7.1065e-07	1.36134e-05															Cyp2a5	2.4126	10.9493	9.249e-08	2.70287e-06
Cyp4f40	-1.33629	1.87121	1.44958e-05	0.000159535															Cyp3a44	2.41541	13.0436	2.06341e-13	1.34957e-10
LOC118567882	-1.33289	0.092556	0.0038366	0.0146458															Esm1	2.42732	0.321242	0.00296945	0.0118943
Tyrobp	-1.33259	2.53135	8.90445e-07	1.62205e-05															Bmper	2.44803	1.46068	2.04242e-06	3.25814e-05
5430403G16Rik	-1.33249	1.03596	0.00461439	0.0170419															Lysmd2	2.46297	0.734731	2.56023e-05	0.000252258
Mbl1	-1.32988	6.90535	5.02151e-08	1.70719e-06															Jazf1	2.46663	1.23893	2.47746e-09	1.57536e-07
Adgre1	-1.3296	4.16468	3.84558e-05	0.000352833															Cyp3a11	2.47457	13.3241	2.83885e-14	3.54469e-11
Fgg	-1.3296	10.6773	1.22236e-06	2.10654e-05															Cyp3a16	2.48509	12.4795	5.97387e-13	2.9304e-10
Cd74	-1.32755	6.28652	1.79793e-05	0.000189085															Gal3st1	2.493	2.4929	3.6912e-08	1.33418e-06
Csf1r	-1.32724	5.6156	1.45463e-08	6.20475e-07															Gdf15	2.50025	4.29576	2.67302e-05	0.000260938
Icos	-1.32673	-0.251513	0.00668416	0.0228831															Cyp2c39	2.50735	9.93682	4.91408e-13	2.70583e-10
Axin2	-1.32598	2.63927	5.37806e-05	0.000465577															Adamts15	2.51609	0.208634	6.01061e-05	0.000509603
Rdh5	-1.32302	3.13073	1.15967e-07	3.12929e-06															1700067K01Rik	2.52532	1.11746	0.000108031	0.000836892
Rasgef1b	-1.32133	3.38617	0.000937522	0.00473414															Atf3	2.53186	1.38819	2.68528e-05	0.000261577
Sertad3	-1.32068	0.671591	0.000138199	0.00101462															Ces2d-ps	2.5524	5.47441	4.37496e-11	8.09095e-09
Ly9	-1.31889	0.694237	8.70317e-06	0.00010532															Arhgap22	2.5621	-0.512652	3.92917e-05	0.000358824
Klk1b4	-1.31579	-0.0552878	0.015192	0.0440034															Uap1l1	2.58179	3.42017	5.31906e-13	2.70583e-10
Gamt	-1.31494	6.49335	2.22536e-06	3.48919e-05															Clcf1	2.60314	0.265972	0.000159097	0.00113399
Mcc	-1.31471	5.1358	2.25196e-08	9.01767e-07															Acot6	2.62208	7.45408	4.60527e-06	6.26892e-05
Slfn2	-1.31318	1.40856	0.000270388	0.00175592															Gm31356	2.6257	-0.0288602	0.000146061	0.00105476
Foxa3	-1.31315	4.16444	1.32824e-07	3.48155e-06															Cyp4a10	2.6685	11.8086	4.34301e-13	2.59353e-10
Ctcflos	-1.31226	0.328292	0.00866525	0.0280833															Cyp4a32	2.66887	11.6728	2.50818e-13	1.5659e-10
Otulinl	-1.31017	0.547595	0.000133397	0.000988243															Acot5	2.67845	7.7733	3.96311e-07	8.43927e-06
Gm11437	-1.30945	1.38639	3.16093e-05	0.000297569															Cyp4a14	2.68144	12.1407	2.14754e-11	4.53793e-09
Tmem140	-1.30843	-0.160891	0.010644	0.0330011															Peg3	2.68243	4.18652	7.22484e-08	2.23498e-06
Steap4	-1.30805	5.80777	2.60141e-07	5.98499e-06															Gm52670	2.70117	-0.470639	2.72783e-05	0.000264595
Aim2	-1.30795	-0.167857	0.00162188	0.00728749															Cyp4a31	2.70743	11.4697	1.84798e-13	1.2691e-10
Wfdc17	-1.30754	3.00454	0.000154334	0.00110463															BC049987	2.71351	0.340128	0.000641587	0.00346391
Ier2	-1.30702	3.97425	0.00034365	0.00211851															Adam11	2.71653	4.44312	7.00516e-09	3.56926e-07
Plac8	-1.3059	2.12755	3.28046e-05	0.000307138															Vldlr	2.72564	5.06211	7.20258e-10	6.06917e-08
Gm16892	-1.30561	3.0902	0.000122049	0.00092482															Miox	2.72907	-0.757539	0.00221293	0.00942468
Grhl1	-1.30444	-0.178181	0.0045083	0.016744															Ces2c	2.73716	6.08441	1.91867e-10	2.12523e-08
Lst1	-1.30379	-0.373576	0.00127198	0.0060223															Cyp4a30b	2.73839	5.44699	4.46404e-10	4.11501e-08
Oaf	-1.30299	7.07263	4.84277e-07	9.91287e-06															Gstm2	2.76611	7.66164	1.65194e-12	7.04687e-10
Oasl2	-1.30229	1.64761	0.00116571	0.00560021															Ctps	2.78904	2.89009	1.20292e-11	3.03839e-09
Psmb10	-1.30219	4.32622	2.01845e-06	3.23074e-05															Aqp4	2.80739	2.44428	6.89548e-08	2.17347e-06
Dio3os	-1.30121	0.109537	0.0136944	0.0405257															Cgref1	2.82501	0.20065	0.000225761	0.0015215
Clec4f	-1.30087	6.11213	3.84509e-09	2.20051e-07															Cox6b2	2.82532	-0.225822	0.00556778	0.0198581
Parp14	-1.29905	4.60837	1.17556e-06	2.04643e-05															Lpl	2.83456	6.03818	2.48181e-10	2.54386e-08
Aph1c	-1.29765	1.44252	1.41204e-05	0.000156406															Mfge8	2.83603	4.92639	2.07556e-12	8.14509e-10
Ptger2	-1.29382	-0.0754569	0.00658067	0.022602															Serpine1	2.84816	1.33663	8.2759e-05	0.000669826
Hap1	-1.29131	-0.161933	0.00540973	0.0193648															Cyp2c29	2.87285	12.4291	1.05486e-16	4.82952e-13
Dok1	-1.29008	0.0374333	0.00922606	0.0295129															Fermt1	2.92607	1.32873	2.28755e-07	5.40784e-06
Hgfac	-1.28958	7.22296	9.33675e-09	4.41598e-07															Pkp1	2.92833	-1.2991	0.000747291	0.00393204
S1pr1	-1.28716	5.01421	9.45337e-06	0.000112515															Gstm1	2.97587	11.9441	4.17364e-14	4.7226e-11
Gpr65	-1.2871	0.587061	0.000898206	0.00456581															Prss8	2.99246	3.47121	9.42032e-09	4.41598e-07
Gm7609	-1.28675	1.16364	0.000243151	0.00160871															Mthfd1l	3.00917	0.804067	3.46696e-05	0.00032262
Tnfrsf1b	-1.2856	4.42367	4.55198e-06	6.22298e-05															Myc	3.03451	3.71606	9.52622e-12	2.67026e-09
Bambi	-1.28433	1.05929	1.8902e-05	0.000196207															Tfrc	3.05585	4.3988	1.01528e-06	1.80633e-05
Casp1	-1.283	0.684576	0.000392014	0.00235534															Acot1	3.09552	9.07453	1.87166e-10	2.09002e-08
H2-DMb1	-1.28281	1.81573	0.000556363	0.00311904															Chrna4	3.11344	1.93555	0.00465698	0.0171714
Pde7b	-1.27834	2.58699	6.2782e-06	8.08164e-05															Trib3	3.12666	4.54996	8.85255e-09	4.22187e-07
H2-Aa	-1.27803	4.9273	0.000313579	0.00197569															Acot2	3.13451	8.84418	6.80778e-10	5.82718e-08
Gm16551	-1.27782	0.831096	0.0015081	0.00688395															Slc28a1	3.13642	-0.210956	0.000454065	0.0026415
Apoa1	-1.27666	11.7877	5.99991e-07	1.18916e-05															Ttc39a	3.17508	1.20361	3.65183e-08	1.32693e-06
Rnf144a	-1.27639	2.8296	0.000104095	0.000813266															Mapk13	3.19187	-0.483483	5.35958e-05	0.000464441
Iah1	-1.27616	5.99062	1.83523e-11	4.00599e-09															Cyp2c53-ps	3.26018	3.20202	1.30049e-09	9.40116e-08
Herc6	-1.27604	3.24055	1.11982e-06	1.96434e-05															Myo15b	3.26069	1.34485	1.03025e-08	4.69863e-07
Cfp	-1.27547	4.16265	8.15145e-07	1.51225e-05															Gm13657	3.30183	0.324469	3.00557e-06	4.43767e-05
4833411C07Rik	-1.27484	1.83117	0.00341775	0.0133235															Dusp8	3.33153	0.561922	8.89468e-07	1.62205e-05
Nipal1	-1.27267	4.52795	1.41236e-06	2.3949e-05															Snhg11	3.39462	1.33742	2.03547e-10	2.20135e-08
Dct	-1.27166	1.36914	0.00150211	0.00686571															Gipc2	3.39661	-0.459725	3.03209e-06	4.46843e-05
Gm7592	-1.27163	1.20885	0.000146345	0.00105515															Rundc3b	3.41075	-0.183764	2.10399e-07	4.99972e-06
AB124611	-1.27162	1.15007	1.85236e-05	0.00019289															Mogat1	3.50135	0.988059	3.95166e-08	1.40612e-06
Bend4	-1.27033	-0.671801	0.012932	0.0386131															Zmynd12	3.5231	-0.770112	0.000472508	0.00272456
Atp2a3	-1.27018	0.472858	0.000330983	0.0020589															Akr1b7	3.55572	3.09069	6.81419e-11	1.07108e-08
Pilrb2	-1.26973	1.21513	3.03352e-05	0.000287943															Gadd45a	3.56899	1.70541	5.04637e-10	4.59019e-08
Stat1	-1.26942	5.67816	2.25011e-05	0.000226247															Tsku	3.61535	6.09195	2.84498e-07	6.44814e-06
C1qc	-1.26926	4.79635	2.99965e-07	6.73206e-06															Ccdc120	3.61987	1.54936	5.34472e-11	9.11005e-09
Serpina3g	-1.26767	4.15184	0.000281475	0.00181165															Ehhadh	3.62441	11.5481	1.21245e-14	2.35883e-11
Pla1a	-1.2674	4.86769	7.49735e-11	1.13161e-08															Slc39a5	3.70201	4.4297	3.80178e-11	7.45964e-09
Slc29a1	-1.26563	6.98336	8.88148e-10	7.17572e-08															LOC115488671	3.70637	0.693642	0.00712212	0.0241001
Rdh16f2	-1.2645	6.48018	1.0002e-11	2.74755e-09															Gm19619	3.74612	0.932494	6.86241e-11	1.07108e-08
Ifi213	-1.26368	1.15452	0.00131183	0.00616844															Smpd3	3.79589	3.10178	7.92757e-10	6.55935e-08
P2ry12	-1.26234	0.452626	0.000989865	0.00493316															Themis	3.9125	1.89236	5.93833e-08	1.93277e-06
Atoh8	-1.26078	3.77636	9.94327e-06	0.000117531															Cyp2b23	3.91592	-0.360586	0.000122229	0.000925478
H2-T3	-1.25696	4.65263	1.5177e-07	3.83191e-06															Krt79	4.03783	-1.12744	3.5783e-06	5.13027e-05
Tbc1d30	-1.25674	2.58497	0.000842178	0.00433185															Cyp2b10	4.04756	2.69535	1.27919e-10	1.5412e-08
Mbl2	-1.25662	7.74375	8.58743e-08	2.55897e-06															Nebl	4.06452	0.829758	3.28359e-08	1.21739e-06
Gm29417	-1.256	-0.38948	0.000999127	0.00496491															Cyp2b19	4.07162	1.15798	3.98959e-08	1.40866e-06
Foxo4	-1.25491	4.00934	6.45957e-07	1.25847e-05															Ptgfr	4.11736	-1.24426	0.00196082	0.00854568
Fn1	-1.25482	10.1797	8.05486e-09	3.93713e-07															Mmp12	4.12267	0.424425	2.53801e-06	3.88191e-05
Cmpk2	-1.25415	2.29277	4.5903e-06	6.26094e-05															Cyp2b9	4.19086	3.64622	1.10906e-09	8.4528e-08
Tnfsf12	-1.25296	1.0375	0.000129199	0.000962859															Ppp1r42	4.21255	0.174892	9.85285e-06	0.000116764
Spata2l	-1.25291	3.93297	8.06212e-05	0.000655614															Osbpl3	4.24358	1.92537	3.37524e-11	6.91924e-09
Zfp882	-1.25278	0.388924	0.000132139	0.000980515															Abcc4	4.3058	6.23348	4.92824e-13	2.70583e-10
Dock11	-1.2517	0.576049	0.000262155	0.00171146															Olfm2	4.33142	-0.664986	2.78162e-07	6.34643e-06
F7	-1.2504	5.89047	6.86329e-10	5.82718e-08															Vmn2r3	4.37502	-1.56474	0.00738068	0.0247918
Inhbc	-1.25038	4.63894	6.0453e-07	1.19299e-05															Prrg4	4.46743	2.30184	6.69754e-14	6.53865e-11
Gm42266	-1.24848	-0.740085	0.00530742	0.0190987															Trpm8	4.49897	-1.89509	0.000944281	0.00476127
Gm8801	-1.24797	1.84671	0.00389387	0.0148151															Snhg14	4.50841	0.00932062	4.70245e-05	0.000417236
Samhd1	-1.24589	3.89528	1.5238e-08	6.42005e-07															Bmp8b	4.59454	-1.1532	5.88333e-05	0.000500356
Timd4	-1.24572	2.66455	0.000148161	0.00106656															Cyp2b13	4.6087	1.37308	5.36137e-07	1.07641e-05
Ptgs1	-1.24568	3.15167	6.01911e-09	3.22388e-07															Cidec	4.63105	3.19861	1.05217e-10	1.36335e-08
Cldn1	-1.24473	5.62623	0.000137177	0.00100972															Nol3	4.64008	1.5364	2.43053e-12	9.02253e-10
Cbs	-1.24075	8.12751	2.80544e-09	1.71257e-07															Nrg1	4.64829	1.63757	1.62595e-10	1.86104e-08
Ccn1	-1.23891	2.83244	0.00132709	0.006221															Gm11639	4.69584	-1.15152	4.90588e-06	6.63211e-05
Tepp	-1.23848	-0.307328	0.0176158	0.0494993															Hrk	4.71815	0.0343861	2.34667e-06	3.65022e-05
Serpina3n	-1.23698	8.16385	0.000376945	0.00228628															Ttc39aos1	4.73066	1.41912	5.87069e-06	7.65754e-05
Gpld1	-1.23659	6.97164	3.03143e-09	1.82448e-07															Ciart	4.77009	1.48545	0.00081732	0.00422662
Tedc2	-1.23634	4.4176	0.000486673	0.00278984															Krt23	4.7857	3.98792	1.22816e-10	1.50614e-08
Ms4a6b	-1.23611	0.30414	0.00661773	0.0226953															Fbp2	4.80409	0.0198683	5.57394e-08	1.85821e-06
Enpp1	-1.23604	4.83574	5.98813e-11	9.99042e-09															Cbr3	4.84351	3.21629	1.80527e-13	1.2691e-10
Tmem266	-1.23602	-0.0713165	0.00744968	0.0249686															Elapor1	4.93503	3.16886	4.46988e-14	4.7226e-11
Gm4951	-1.23498	6.45174	5.03578e-09	2.75564e-07															Ly6d	5.18467	3.71429	3.21287e-12	1.07631e-09
H2-T23	-1.23347	7.89772	2.23911e-09	1.45755e-07															Plekhh1	5.32931	-1.22893	1.62096e-05	0.000174209
Fbp1	-1.23304	9.12894	6.88639e-09	3.52927e-07															Gsta2	5.41087	8.1865	3.61378e-10	3.471e-08
Fyb	-1.23278	2.59051	0.000173947	0.00122317															Gm10639	5.42227	7.85529	2.83576e-10	2.78208e-08
Htra1	-1.23278	0.157114	0.0108684	0.0335015															Psat1	5.48962	2.13896	4.22634e-12	1.34997e-09
Cdk14	-1.23239	0.237817	0.00152301	0.00694738															Gsta1	5.5129	8.00693	4.12113e-10	3.9037e-08
H2-D1	-1.2322	9.11687	8.19224e-09	3.99009e-07															Gm3776	5.51441	8.00862	3.68962e-10	3.51923e-08
H2-Q6	-1.23186	7.3372	3.22469e-09	1.89278e-07															Spire2	5.51846	0.260814	7.55983e-07	1.42826e-05
H2bc21	-1.22983	0.903723	0.000229984	0.00154088															Lrtm2	5.55345	-0.0537218	9.05386e-06	0.000109083
Arhgap4	-1.22854	1.33828	6.22805e-05	0.000524799															Ctse	5.57448	1.12239	6.0323e-09	3.22388e-07
H2-Q4	-1.22835	8.06191	1.5636e-09	1.08465e-07															Treh	5.61069	1.99093	2.55816e-09	1.6044e-07
Ifi206	-1.22815	1.0281	0.00653228	0.0224977															Efcab3	5.65875	-1.30607	2.92552e-06	4.33931e-05
Klf2	-1.22711	3.01694	0.000174698	0.00122673															Gstm3	5.69602	11.2002	2.23138e-14	3.0648e-11
Nim1k	-1.22612	1.05717	0.00150347	0.00686735															Bhlha15	5.78672	-1.3013	2.98549e-05	0.000284818
Calhm2	-1.22469	0.261302	0.000926283	0.00468773															Cyp2c66	5.91903	1.80641	2.00032e-10	2.18051e-08
Zfp85	-1.22327	1.26488	2.90705e-05	0.000278634															Cyp2c65	5.99147	2.33768	1.04426e-10	1.36335e-08
LOC68395	-1.22256	7.12962	2.29616e-09	1.48064e-07															Ptges	6.05508	-0.651003	8.63081e-08	2.56589e-06
Lect2	-1.22232	5.79853	4.60179e-07	9.49034e-06															Asns	6.34314	2.02863	1.02038e-09	7.96304e-08
Ugt1a2	-1.21759	2.96324	0.000198627	0.00136271															Cyp2c55	6.56391	7.5844	2.10354e-16	7.22303e-13
Fcgr1	-1.21752	1.23401	1.09999e-05	0.000128145															Gm15441	6.57552	3.10833	4.59358e-11	8.30168e-09
Ifi208	-1.21746	0.937688	0.000512521	0.00290863															Sdcbp2	6.67752	0.202745	2.87946e-07	6.50482e-06
Lmo2	-1.21693	1.09598	0.000895255	0.00455588															AI314278	6.68358	-1.69489	8.32103e-06	0.00010132
Rims3	-1.21667	0.508488	0.000630964	0.00343054															Cdh15	6.74634	-0.750046	1.36835e-07	3.5528e-06
C1qb	-1.21649	4.98688	2.44368e-07	5.67983e-06															Slc35f2	6.87385	1.4665	7.19163e-11	1.09752e-08
Mipol1	-1.21334	-0.270318	0.00736339	0.0247398															Amn	6.94293	0.202024	1.50195e-10	1.74824e-08
Cd52	-1.21306	1.63199	0.000315571	0.00198593															Meig1	7.21514	0.117972	7.60617e-07	1.43307e-05
Fgl2	-1.21295	2.08789	0.000375914	0.00228156															Ggt1	7.46224	1.88364	1.01171e-07	2.85923e-06
Zc4h2	-1.21037	-0.31362	0.00533786	0.0191725															Cyp4a12b	8.25169	8.20834	3.72712e-17	2.5596e-13
Slc25a22	-1.21009	7.05856	4.7079e-06	6.39594e-05															Cyp4a12a	8.28133	8.22796	3.56576e-17	2.5596e-13
Paqr9	-1.20989	7.93575	0.00422291	0.0158258															Gpx2-ps1	9.4031	-1.22073	2.53412e-06	3.88029e-05
Tmem26	-1.20542	0.75125	0.0133658	0.0397185															Sprr1a	10.134	-0.808141	5.1322e-05	0.0004487
Plcb2	-1.20346	0.182304	0.000976027	0.00487658															Pnliprp1	10.5929	0.164891	3.84789e-08	1.37992e-06
Igsf6	-1.20258	1.32467	0.00117157	0.0056205															Gpx2	10.8898	0.236132	6.87503e-09	3.52927e-07
Sell	-1.19718	0.335634	0.001491	0.00682857
Abi3bp	-1.19414	1.96582	5.10568e-05	0.000447236
Ugt1a5	-1.19244	5.85631	9.41955e-05	0.000748579
Fam81a	-1.19116	-0.17619	0.00180821	0.00797807
Lyz1	-1.19082	4.86613	9.13933e-05	0.000729394
Eml6	-1.18945	-0.544965	0.0141722	0.0416253
Hykk	-1.18851	6.1889	6.77846e-09	3.51052e-07
Kcnj16	-1.18623	0.0648312	0.00932224	0.0297286
Il18bp	-1.18335	3.41579	3.94457e-07	8.42591e-06
Dpysl2	-1.183	0.846712	0.000428042	0.00252324
Dnmt3b	-1.18168	0.247031	0.0102912	0.0321321
Pirb	-1.18148	2.49179	0.000649341	0.00349753
Klkb1	-1.1813	7.79648	1.86664e-11	4.00599e-09
Tbc1d9	-1.18119	1.00925	0.000692454	0.00368638
Aph1b	-1.17886	2.12914	3.96952e-06	5.54078e-05
Fbxl21	-1.17856	1.7099	0.000131019	0.000974307
Gem	-1.17844	0.81987	0.00906812	0.0291074
Zmynd15	-1.17802	0.702524	0.000518176	0.00293354
Mpeg1	-1.17798	5.56302	1.34649e-07	3.51597e-06
Tlr8	-1.17761	0.964596	0.00295632	0.0118486
Ptpdc1	-1.17733	0.551632	0.000453811	0.00264114
Hao1	-1.177	6.37974	3.12043e-07	6.96896e-06
Alb	-1.17655	15.7515	3.52744e-07	7.6726e-06
C4bp	-1.17581	8.03336	2.41824e-08	9.54442e-07
Cdh13	-1.17474	0.848429	0.00238079	0.00998816
Cyp4f37	-1.17288	2.49092	7.65557e-06	9.47291e-05
Mme	-1.17	5.42111	0.0017486	0.00775742
Apoa5	-1.169	9.54539	1.04857e-07	2.90937e-06
Fam161a	-1.16685	0.284074	0.00235155	0.00988632
Txndc16	-1.16582	2.1401	2.17205e-05	0.00022017
Pltp	-1.16577	6.05517	0.000878247	0.00447929
Porcn	-1.16456	1.03623	0.00152375	0.00694846
Hand2	-1.16387	1.82955	0.000171069	0.00120618
LOC100041903	-1.16065	-0.449728	0.00646774	0.022309
Cfh	-1.16062	9.80073	2.17299e-09	1.43147e-07
Il1rap	-1.1583	6.13261	2.0108e-09	1.34534e-07
Vamp5	-1.15817	1.40354	0.00124651	0.00592418
Gm15411	-1.1579	0.698739	0.0054683	0.019554
Trpm2	-1.15698	1.93918	0.000586306	0.00324398
LOC100503923	-1.1559	-0.367607	0.00564719	0.020058
Lyz2	-1.15531	5.13139	9.67377e-05	0.00076583
Agtr1a	-1.15381	5.87091	1.09008e-10	1.39927e-08
Gm8615	-1.15071	3.55435	8.77657e-06	0.000106021
P2ry13	-1.15062	1.21221	4.84215e-05	0.000427422
Lipg	-1.15058	3.08862	0.00220986	0.00941745
Kcnc3	-1.15003	0.966504	0.00328545	0.0129189
Sall1	-1.14956	4.7326	1.82e-07	4.41876e-06
Magix	-1.14753	3.06396	1.52201e-06	2.52779e-05
Cnp	-1.14738	3.06663	3.32137e-07	7.29904e-06
Slfn8	-1.14711	1.24441	0.00794463	0.0262306
Stat5b	-1.14655	5.68587	1.07864e-09	8.37012e-08
Abca8a	-1.14614	6.14899	3.68315e-08	1.33418e-06
Ccdc138	-1.14588	1.07431	0.00273534	0.0111325
Esr1	-1.14535	4.18437	4.14256e-05	0.000374799
Fgd2	-1.14318	1.07512	0.00211556	0.00907756
Itih1	-1.14247	8.86011	4.83345e-12	1.47528e-09
0610030E20Rik	-1.14217	4.53625	3.87679e-08	1.38666e-06
Il10ra	-1.14194	1.4347	8.04935e-05	0.000654964
Dusp1	-1.14121	4.12803	0.00647232	0.0223192
Ctss	-1.14068	4.71194	1.20713e-07	3.22566e-06
Klhl13	-1.1405	2.81908	3.04235e-06	4.47874e-05
Rhbg	-1.13996	2.68689	0.00612239	0.0213822
Slc45a3	-1.13987	4.42625	0.000165739	0.00117463
Plekha6	-1.13969	5.39571	2.41541e-06	3.74443e-05
Bbs4	-1.13892	0.643178	0.00214944	0.00919513
Pth1r	-1.13725	3.33821	2.98483e-07	6.72688e-06
Cd300c2	-1.13701	0.873417	0.000104153	0.000813266
Endod1	-1.13613	1.81456	0.0003861	0.00232841
Klhdc7a	-1.13527	3.42827	0.0015467	0.00702978
Igfbp4	-1.135	9.67118	1.58129e-05	0.000170612
Ms4a6d	-1.13466	0.82828	0.000152765	0.00109454
Gm39606	-1.13463	1.00097	0.000479688	0.00275786
H2-T-ps	-1.13292	7.44945	3.52566e-09	2.0519e-07
Gm7030	-1.1297	4.51869	8.17836e-07	1.51225e-05
Tbx3	-1.12946	4.55746	0.0055804	0.0198876
Gm26588	-1.12911	1.62448	0.00153305	0.00697696
Trim12c	-1.12861	3.03367	2.175e-06	3.42195e-05
Cxcl12	-1.12829	7.46955	3.65479e-09	2.10919e-07
Irf9	-1.12813	4.32049	6.65744e-05	0.000555866
H2-Q2	-1.12553	6.92969	2.09853e-08	8.45257e-07
Eid2b	-1.12453	1.47883	1.54632e-05	0.00016831
Bank1	-1.12445	0.823912	0.00166573	0.00744752
Irf2bp2	-1.12294	5.09127	1.30752e-06	2.23368e-05
Mapt	-1.12264	0.996382	0.000756062	0.00396473
Vtn	-1.12249	10.2779	1.29641e-09	9.40116e-08
Ano8	-1.12123	1.84651	8.32028e-05	0.000672626
Tmem256	-1.12103	4.3895	5.13875e-07	1.04101e-05
Rasl11b	-1.12094	1.09812	0.00654523	0.0225197
Gm4788	-1.12015	9.14924	7.20142e-09	3.63645e-07
Cadm3	-1.11925	2.30752	9.22262e-05	0.000735614
Elovl2	-1.11669	8.71959	1.76385e-08	7.31916e-07
Ttr	-1.11652	11.3309	1.9421e-08	7.93892e-07
Mxd1	-1.11338	2.06696	6.00731e-05	0.000509603
Tgm1	-1.112	3.13629	0.000624186	0.00340206
Serpina3f	-1.11188	4.27386	0.000181684	0.00126929
Sdc2	-1.11063	6.99686	2.64869e-11	5.51209e-09
Fam171b	-1.11034	0.718585	0.00027418	0.001773
Cd5l	-1.11021	6.06668	3.24273e-05	0.00030402
Tifa	-1.11014	3.05772	3.10247e-05	0.00029307
Efemp1	-1.10942	2.65981	0.000719619	0.00380592
Ano1	-1.10768	0.873591	0.000327358	0.00203877
Ppp1r10	-1.10748	4.11444	0.00596929	0.0209957
Gnpda1	-1.10714	4.0373	1.52164e-06	2.52779e-05
Gm8883	-1.10641	2.23379	2.55372e-06	3.88929e-05
AI463229	-1.10554	0.772944	0.00222118	0.00945109
Rac2	-1.10548	2.47596	0.000271464	0.00175958
Elovl5	-1.10532	8.91274	0.00106323	0.00520992
Ifitm2	-1.10519	6.23962	0.000106767	0.000829439
Prodh	-1.10472	7.04284	3.7141e-05	0.000341911
Emilin2	-1.10382	0.694654	0.000429772	0.00253019
Recql4	-1.10379	0.0194711	0.0104825	0.0326108
Nat8	-1.10361	2.10889	8.72954e-05	0.000699127
Pira1	-1.10285	2.62837	0.0014091	0.00653853
Ggh	-1.10263	2.96522	1.67499e-05	0.000178757
Abcg3	-1.10262	0.954385	0.00233138	0.00981953
Ikzf1	-1.10206	1.54677	0.00230231	0.00972394
Prkcq	-1.10161	0.336168	0.00408563	0.0154081
Abca3	-1.10155	6.01657	1.4484e-09	1.02546e-07
Cyth4	-1.10153	1.35415	0.000134557	0.000993239
Siglec1	-1.09631	3.06432	4.44386e-05	0.000397631
H2-T10	-1.09564	6.20448	1.22415e-08	5.37179e-07
Enpep	-1.0955	5.94541	4.81866e-07	9.87893e-06
Agt	-1.09548	8.83229	1.671e-06	2.74208e-05
H2-T22	-1.09535	6.95219	1.25656e-08	5.49647e-07
Tcf24	-1.09303	2.12713	2.27258e-05	0.000228171
Trim12a	-1.09298	3.24031	1.0919e-06	1.92262e-05
Rbp1	-1.09113	3.9745	0.000503598	0.0028689
Aspdh	-1.09025	4.96153	0.000112352	0.000862764
Tspan33	-1.08994	2.25548	6.67188e-07	1.29068e-05
Mapkapk3	-1.08861	1.54696	0.000749206	0.00393964
Cntfr	-1.08684	0.544171	0.0134613	0.0399676
Rasgrp1	-1.08659	0.826549	0.00114065	0.00550312
Klf1	-1.08504	1.32635	0.000993289	0.00494305
Zscan20	-1.08482	0.685355	0.000122578	0.000925572
Fermt3	-1.08481	0.879277	0.000451854	0.0026331
Agtrap	-1.0843	2.03768	0.00017953	0.00125552
Pilra	-1.08398	1.67922	6.30781e-05	0.000530219
H2-T24	-1.08108	2.62671	2.31224e-05	0.000231646
Plcg2	-1.08094	0.947647	2.7388e-05	0.000265234
Kif3c	-1.08023	-0.320623	0.0135436	0.0401428
Nrp1	-1.08018	5.76161	5.70103e-08	1.88683e-06
Mustn1	-1.07975	0.711176	0.00481469	0.0176252
Prex1	-1.07737	2.76861	5.70763e-07	1.13397e-05
Tle2	-1.07617	1.70463	0.00014035	0.00102592
Gdf2	-1.07614	3.49057	9.87705e-09	4.56329e-07
Zfp707	-1.07456	3.59521	6.55609e-07	1.27547e-05
AI182371	-1.07418	7.49328	2.83342e-08	1.08103e-06
Stat5a	-1.07352	4.33816	8.18056e-07	1.51225e-05
Tap2	-1.07343	3.87642	6.29117e-06	8.09075e-05
Lrg1	-1.07315	7.44193	0.0162283	0.0463786
Bin2	-1.07302	1.12411	0.000745467	0.00392599
Irgm1	-1.07156	5.18231	7.98458e-06	9.81811e-05
Serpina3i	-1.07076	3.87183	0.000763304	0.00398782
Ifi27l2a	-1.07014	1.2559	0.00838724	0.0273826
Zfp763	-1.06834	1.15171	0.00259162	0.0106671
Ass1	-1.06811	10.8177	2.70056e-05	0.000262708
Gm31235	-1.06762	0.947333	0.00162883	0.00730631
Loxl3	-1.06712	-0.194183	0.0129032	0.0385355
Trim56	-1.06587	2.75695	2.58828e-05	0.000254292
Adcy3	-1.0645	-0.273676	0.0144772	0.0423433
Clcn2	-1.06258	4.79746	4.27316e-07	9.01564e-06
Phldb3	-1.06093	1.60565	0.000589641	0.00325642
Gm10499	-1.05997	7.55754	1.32697e-06	2.25568e-05
Lepr	-1.05959	4.08361	0.0146731	0.0427979
Antxr1	-1.05822	0.222762	0.00985372	0.0310628
Lilra6	-1.05668	2.17302	0.00132077	0.00619919
Fcgr4	-1.05663	2.1441	0.00120946	0.00577001
Zfp420	-1.05634	1.01962	0.00969952	0.0306974
Adra1a	-1.05369	3.01619	1.43663e-05	0.00015862
Scn1b	-1.05343	1.00012	0.000320334	0.00200903
Vsig4	-1.05321	4.66893	7.00636e-08	2.19259e-06
Ap3m2	-1.05146	0.1811	0.00341635	0.013323
Gm5424	-1.05124	10.7396	4.32397e-05	0.000389185
Dapk1	-1.04903	5.93106	3.04191e-09	1.82448e-07
Lrrc56	-1.04886	1.36595	0.000401401	0.00239915
Sp4	-1.04877	2.5447	6.90421e-06	8.71553e-05
Arhgap6	-1.04796	2.07903	6.89641e-06	8.71409e-05
Rgmb	-1.04729	1.53312	3.1773e-05	0.000298701
Cmah	-1.04622	6.22439	0.000141603	0.00103343
Ms4a4d	-1.0461	1.32852	0.000720786	0.00380748
Coro1a	-1.04596	2.15374	9.85349e-05	0.000778698
EU599041	-1.04595	-0.305092	0.0140961	0.0414494
Thy1	-1.04573	-0.0356878	0.00286983	0.0115728
Fn3k	-1.04517	2.49172	8.06078e-06	9.87643e-05
Syk	-1.04461	2.22027	9.20543e-06	0.000110521
Trim5	-1.04351	3.27516	6.07056e-06	7.87339e-05
Abtb2	-1.04335	3.69601	0.00152686	0.0069568
Fam117a	-1.04287	0.946333	2.24753e-05	0.000226152
Gm15448	-1.04285	2.03106	0.00240626	0.0100594
Trf	-1.04224	13.1948	7.54762e-09	3.75604e-07
Cuedc1	-1.04144	0.0796532	0.00641384	0.0221397
Ankrd33b	-1.04001	4.45007	2.57747e-07	5.93986e-06
Cmtm7	-1.03987	0.957675	0.0016675	0.007453
Sh3bp1	-1.03922	0.252637	0.01208	0.0365057
Lcp2	-1.0378	1.96788	8.57235e-05	0.000688948
Fuz	-1.03735	1.83836	0.0006134	0.00335927
Slc25a15	-1.03707	7.51089	7.27785e-07	1.3845e-05
Zbtb8a	-1.0369	0.130574	0.00589402	0.0207749
H2-DMb2	-1.03608	1.53943	0.00110016	0.00534513
Pde9a	-1.03209	3.40387	0.000219998	0.00148558
Scarb1	-1.032	6.76841	2.35848e-06	3.66445e-05
Abhd8	-1.03132	1.0381	0.00208068	0.00895304
Ifi205	-1.03082	1.94796	0.000466782	0.0027013
Gm14548	-1.02903	2.33897	0.00210462	0.00904473
Pcdh1	-1.02858	6.1946	2.66894e-06	4.03722e-05
H2-Q1	-1.0285	7.21821	2.39709e-07	5.59933e-06
C8a	-1.02808	7.25762	0.000858264	0.00439532
Cyp2c70	-1.02788	7.86748	0.000161898	0.00115156
Serpina3h	-1.0277	4.3562	0.003228	0.0127441
Zfp41	-1.02662	0.8097	0.00462374	0.0170672
Celsr1	-1.02647	3.0708	0.00923628	0.0295367
Pnrc1	-1.02429	5.48829	7.74887e-08	2.35988e-06
Tmem229b	-1.02357	0.962616	0.001625	0.00729866
B2m	-1.02188	9.55256	2.43986e-09	1.55867e-07
Itgb2	-1.02185	2.8592	9.90344e-05	0.000781297
Pira2	-1.02059	2.7492	0.00164961	0.00738746
Ung	-1.01999	1.40741	0.00879299	0.0284169
C1ra	-1.01971	7.45927	2.02097e-08	8.23678e-07
Zfp354b	-1.01808	1.17397	0.00104902	0.00515217
Arhgap30	-1.01715	1.42887	0.00075983	0.00397572
Colec10	-1.01676	4.74866	4.33368e-07	9.11532e-06
Sprn	-1.01367	0.362801	0.00388364	0.0147925
Qsox1	-1.01254	7.89077	9.74893e-08	2.80129e-06
Atp11a	-1.0121	2.51394	1.19277e-05	0.000136637
Wdr91	-1.01191	3.08	2.42458e-05	0.000241141
Tpgs2	-1.00937	1.77675	6.69422e-05	0.000558598
Gpc4	-1.00849	5.40756	1.38779e-07	3.58971e-06
Sash3	-1.00844	0.27342	0.0105412	0.032749
Was	-1.00763	0.193254	0.011427	0.0349088
Ptms	-1.00729	8.28188	0.00519345	0.0187914
Ppp1r18	-1.00705	1.58441	0.000479351	0.00275707
Dtx3l	-1.00601	4.96041	5.51035e-08	1.84147e-06
Nsmf	-1.0056	5.5937	2.14111e-06	3.39586e-05
Gm11127	-1.00443	5.24779	2.02289e-06	3.23074e-05
1700001L05Rik	-1.00266	2.21214	0.000642339	0.00346661
Rdm1	-1.00229	2.30635	0.000598526	0.00329725
Trp53inp2	-1.00224	6.40181	5.30794e-05	0.000461129
Serpina3j	-1.00193	3.36402	0.00311311	0.0123687
Crip2	-1.00127	5.17652	1.13473e-05	0.000131523
Adcy4	-1.00117	1.76895	0.000265069	0.0017271
Sdc3	-1.00108	5.74966	1.75416e-05	0.00018562
4933404O12Rik	-1.00029	1.76849	0.000292082	0.0018675
Supplementary Figure GO Biological Processes. GO terms associated with downregulated genes in female Cyp2b-null mice treated with 10 mg/kg/day PFOS compared to the untreated Cyp2b-null mice. ReviGO uses multidimensional scaling to generate a two-dimensional plot whereby semantically similar GO terms are grouped more closely in space. The deeper the red color, the more significant the GO term is b…																			Supplementary Figure GO Biological Processes. GO terms associated with upregulated genes in female Cyp2b-null mice treated with 10 mg/kg/day PFOS compared to the untreated Cyp2b-null mice. ReviGO uses multidimensional scaling to generate a two-dimensional plot whereby semantically similar GO terms are grouped more closely in space. The deeper the red color, the more significant the GO term is bas…
Supplementary Table KEGG. Downregulated KEGG pathways in the female Cyp2b-null mice treated with 10 mg/kg/day PFOS compared to the untreated female Cyp2b-null mice. Analysis was performed in DAVID, and only KEGG terms with p < 0.05 were included.																			Supplementary Table KEGG. Upregulated KEGG pathways in the female Cyp2b-null mice treated with 10 mg/kg/day PFOS compared to the untreated female Cyp2b-null mice. Analysis was performed in DAVID, and only KEGG terms with p < 0.05 were included.
Term	Count	%	PValue	Genes	List Total	Pop Hits	Pop Total	Fold Enrichment	Bonferroni	Benjamini	FDR								Term	Count	%	PValue	Genes	List Total	Pop Hits	Pop Total	Fold Enrichment	Bonferroni	Benjamini	FDR
mmu04612:Antigen processing and presentation	32	3.86007	8.85808e-21	H2-T24, H2-T23, CIITA, H2-T22, H2-M5, H2-Q9, H2-DMA, H2-Q6, H2-M3, H2-K1, H2-Q7, H2-Q4, H2-Q2, H2-Q1, CTSS, H2-DMB2, H2-DMB1, B2M, CD74, GM7030, H2-EB1, H2-T10, GM10499, TAP2, TAP1, H2-T3, H2-T-PS, H2-AA, GM11127, H2-D1, H2-AB1	381	90	9011	8.40922	2.63971e-18	2.63971e-18	2.2411e-18								mmu01100:Metabolic pathways	144	24.6154	1.70569e-33	UGT1A10, GALNT15, CYP4A30B, CYP3A11, CYP3A16, KMT5A, GGT1, ACOT8, GPT2, ENTPD5, ACYP2, CTPS, COX6B2, PGD, ASRGL1, ALDH3A2, MTHFD2, ACOT2, ACOT1, ND1, ACOT5, ACOT4, ND5, ACOT3, PTGES, DGKH, ND6, CYP4A12A, CYP4A12B, ALDOART2, ALDOART1, MGST3, GSTT3, GSTT2, PLA2G6, FHIT, ACACA, CYP2B9, PGS1, GM3776, PPCS, UAP1L1, 9130409I23RIK, NADK, GSTM4, GSTM3, GSTM2, GSTM1, EPHX2, ASNS, CYP3A25, HPRT, SYNJ2, CYP…	300	1621	9011	2.66828	4.53714e-31	4.53714e-31	3.94015e-31
mmu05332:Graft-versus-host disease	27	3.25694	6.18826e-20	H2-T24, H2-T23, H2-T22, H2-M5, H2-Q9, H2-DMA, H2-Q6, H2-M3, H2-K1, H2-Q7, H2-Q4, H2-Q2, H2-Q1, H2-DMB2, H2-DMB1, GM7030, H2-EB1, H2-T10, GM10499, H2-T3, H2-T-PS, H2-AA, IL1B, GM11127, H2-D1, H2-AB1	381	63	9011	10.1361	1.8441e-17	9.22051e-18	7.82815e-18								mmu00830:Retinol metabolism	35	5.98291	1.92095e-26	UGT1A10, CYP4A12A, CYP4A12B, RETSAT, CYP4A30B, CYP3A11, CYP2B19, CYP3A16, CYP2C39, CYP2C38, CYP2B9, CYP2B13, CYP2C55, CYP2B10, AOX1, UGT1A9, UGT2B34, UGT2B35, CYP4A31, CYP4A32, CYP4A10, CYP3A44, CYP4A14, CYP3A25, CYP2C29, CYP2A5, CYP2C66, CYP2A4, CYP2B23, DHRS9, CYP2C65, CYP3A41A, ALDH1A1, CYP3A41B, ALDH1A7	300	97	9011	10.838	5.10971e-24	2.53013e-24	2.19722e-24
mmu04514:Cell adhesion molecules	42	5.06634	2.15049e-19	H2-T24, H2-T23, CD274, CNTNAP1, H2-T22, SDC4, H2-M5, H2-Q9, H2-DMA, H2-Q6, SDC2, H2-M3, H2-K1, ITGB2, SDC3, H2-Q7, H2-Q4, H2-Q2, ITGAL, CLDN1, H2-Q1, SPN, H2-DMB2, H2-DMB1, ITGB7, ICOS, LRRC4C, GM7030, H2-EB1, CADM3, H2-T10, GM10499, H2-T3, H2-T-PS, H2-AA, SELL, CLDN14, GM11127, SIGLEC1, H2-D1, H2-AB1	381	182	9011	5.4579	6.40847e-17	2.13616e-17	1.81358e-17								mmu05204:Chemical carcinogenesis - DNA adducts	33	5.64103	2.85353e-26	UGT1A10, GSTP2, MGST3, GSTP1, GSTT3, CYP3A11, GSTT2, CYP3A16, CYP2C39, CYP2C38, GM3776, CYP2C55, UGT1A9, GSTM4, GSTM3, CBR1, GSTM2, UGT2B34, GSTM1, UGT2B35, EPHX1, CYP3A44, CYP3A25, CYP2C29, CYP2C66, GSTA4, CYP2C65, GSTA2, CYP3A41A, GSTA1, CYP3A41B, GSTM7, GSTM6	300	84	9011	11.8001	7.5904e-24	2.53013e-24	2.19722e-24
mmu05330:Allograft rejection	26	3.13631	1.025e-18	H2-T24, H2-T23, H2-T22, H2-M5, H2-Q9, H2-DMA, H2-Q6, H2-M3, H2-K1, H2-Q7, H2-Q4, H2-Q2, H2-Q1, H2-DMB2, H2-DMB1, GM7030, H2-EB1, H2-T10, GM10499, H2-T3, H2-T-PS, H2-AA, GM11127, H2-D1, H2-AB1	381	63	9011	9.7607	3.05451e-16	7.63628e-17	6.48315e-17								mmu00590:Arachidonic acid metabolism	25	4.2735	1.69249e-16	CYP4A12A, CYP4A12B, CYP4A30B, PLA2G6, CYP2B19, CYP2C39, CYP2C38, CYP2B9, CYP2B13, CYP2C55, CYP2B10, GGT1, CBR3, CBR1, PLA2G12A, CYP4A31, EPHX2, CYP4A32, CYP4A10, CYP4A14, CYP2C29, CYP2C66, CYP2B23, CYP2C65, PTGES	300	85	9011	8.83431	5.90639e-14	1.12551e-14	9.77414e-15
mmu04940:Type I diabetes mellitus	27	3.25694	1.45921e-18	H2-T24, H2-T23, H2-T22, H2-M5, H2-Q9, H2-DMA, H2-Q6, H2-M3, H2-K1, H2-Q7, H2-Q4, H2-Q2, H2-Q1, H2-DMB2, H2-DMB1, GM7030, H2-EB1, H2-T10, GM10499, H2-T3, H2-T-PS, H2-AA, IL1B, GM11127, H2-D1, H2-AB1	381	70	9011	9.1225	4.34845e-16	8.69689e-17	7.38361e-17								mmu00983:Drug metabolism - other enzymes	25	4.2735	1.3395e-15	UGT1A10, GSTP2, MGST3, GSTP1, GSTT3, GSTT2, CES2A, CES2B, CES2C, GM3776, CES2F, CES2H, UGT1A9, GSTM4, GSTM3, GSTM2, UGT2B34, GSTM1, UGT2B35, HPRT, GSTA4, GSTA2, GSTA1, GSTM7, GSTM6	300	92	9011	8.16214	3.54383e-13	7.12616e-14	6.18851e-14
mmu05416:Viral myocarditis	29	3.49819	7.84466e-18	H2-T24, H2-T23, H2-T22, H2-M5, H2-Q9, H2-DMA, H2-Q6, H2-M3, H2-K1, ITGB2, H2-Q7, H2-Q4, H2-Q2, ITGAL, H2-Q1, H2-DMB2, H2-DMB1, RAC2, GM7030, H2-EB1, H2-T10, GM10499, H2-T3, H2-T-PS, H2-AA, GM11127, H2-D1, H2-AB1	381	88	9011	7.79405	2.33771e-15	3.89618e-16	3.30783e-16								mmu00480:Glutathione metabolism	22	3.76068	7.27016e-15	GSTM4, GSTM3, GSTM2, GPX2, GSTM1, GSTP2, MGST3, GSTP1, ODC1, GSR, GSTT3, GSTT2, PGD, SRM, NAT8F5, GM3776, GSTA4, GSTA2, GSTA1, GGT1, GSTM7, GSTM6	300	72	9011	9.17787	1.91958e-12	3.2231e-13	2.79901e-13
mmu04145:Phagosome	40	4.82509	1.07966e-17	H2-T24, H2-T23, SCARB1, H2-T22, NCF1, H2-M5, H2-Q9, H2-DMA, H2-Q6, H2-M3, H2-K1, ITGB2, H2-Q7, H2-Q4, H2-Q2, H2-Q1, CORO1A, CTSS, H2-DMB2, H2-DMB1, MBL1, MBL2, C1RA, GM7030, H2-EB1, H2-T10, GM10499, TAP2, TAP1, H2-T3, H2-T-PS, H2-AA, FCGR1, MARCO, FCGR4, GM11127, ATP6V0D2, H2-D1, H2-AB1	381	182	9011	5.198	3.2174e-15	4.59628e-16	3.90221e-16								mmu00980:Metabolism of xenobiotics by cytochrome P450	22	3.76068	9.91087e-15	GSTM4, GSTM3, CBR1, UGT1A10, GSTM2, UGT2B34, GSTM1, UGT2B35, GSTP2, MGST3, GSTP1, EPHX1, GSTT3, GSTT2, GM3776, GSTA4, GSTA2, GSTA1, UGT1A9, GSTM7, GSTM6, CBR3	300	73	9011	9.05215	2.62834e-12	3.76613e-13	3.27059e-13
mmu05320:Autoimmune thyroid disease	26	3.13631	5.48011e-16	H2-T24, H2-T23, H2-T22, H2-M5, H2-Q9, H2-DMA, H2-Q6, H2-M3, H2-K1, H2-Q7, H2-Q4, H2-Q2, H2-Q1, H2-DMB2, H2-DMB1, GM7030, H2-EB1, H2-T10, GM10499, H2-T3, H2-T-PS, H2-AA, GM11127, H2-D1, H2-AB1	381	79	9011	7.78385	1.65423e-13	2.04134e-14	1.73308e-14								mmu00982:Drug metabolism - cytochrome P450	21	3.58974	6.80871e-14	GSTM4, GSTM3, UGT1A10, GSTM2, UGT2B34, GSTM1, UGT2B35, GSTP2, MGST3, GSTP1, GSTT3, GSTT2, FMO5, GM3776, GSTA4, GSTA2, GSTA1, AOX1, UGT1A9, GSTM7, GSTM6	300	71	9011	8.88408	1.81031e-11	2.26389e-12	1.96601e-12
mmu05169:Epstein-Barr virus infection	42	5.06634	2.00087e-15	H2-T24, H2-T23, H2-T22, H2-M5, H2-Q9, H2-DMA, H2-Q6, H2-M3, H2-K1, H2-Q7, H2-Q4, OAS1A, PIK3CD, H2-Q2, ITGAL, H2-Q1, OAS1G, H2-DMB2, H2-DMB1, PLCG2, B2M, GM7030, H2-EB1, H2-T10, SYK, STAT1, GM10499, TAP2, TAP1, ISG15, H2-T3, H2-T-PS, H2-AA, GADD45G, OAS2, OAS3, IRF7, GM11127, IRF9, H2-D1, H2-AB1	381	231	9011	4.30017	5.95524e-13	6.6251e-14	5.62467e-14								mmu00140:Steroid hormone biosynthesis	22	3.76068	1.84687e-12	UGT1A10, UGT2B34, UGT2B35, CYP3A44, CYP3A11, CYP3A25, HSD17B11, CYP2B19, CYP2C29, CYP3A16, CYP2C39, CYP2C38, CYP2B9, CYP2B13, CYP2C66, CYP2B23, CYP2C55, CYP2C65, CYP2B10, CYP3A41A, CYP3A41B, UGT1A9	300	93	9011	7.10545	4.91264e-10	5.45852e-11	4.7403e-11
mmu04610:Complement and coagulation cascades	24	2.89505	3.87806e-12	C1QB, C4BP, C1QA, FGA, C1RA, CFH, FGG, F11, ITGB2, C8B, C8A, C4B, VTN, C4A, F7, C1S2, C1S1, C9, SERPING1, VSIG4, KLKB1, MBL1, C1QC, MBL2	381	94	9011	6.03853	1.15565e-09	1.15566e-10	9.81149e-11								mmu05207:Chemical carcinogenesis - receptor activation	33	5.64103	2.08163e-12	UGT1A10, CHRNA4, MGST3, GSTT3, CYP3A11, GSTT2, CYP2B19, CYP3A16, CYP2B9, CYP2B13, GM3776, MYC, CYP2B10, UGT1A9, GSTM4, GSTM3, GSTM2, HSP90AA1, UGT2B34, GSTM1, UGT2B35, EPHX2, EPHX1, CYP3A44, CYP3A25, GSTA4, CYP2B23, GSTA2, CYP3A41A, GSTA1, CYP3A41B, GSTM7, GSTM6	300	225	9011	4.40538	5.53724e-10	5.53714e-11	4.80857e-11
mmu05166:Human T-cell leukemia virus 1 infection	38	4.58384	1.58017e-11	H2-T24, H2-T23, NRP1, H2-T22, H2-M5, H2-Q9, H2-DMA, H2-Q6, H2-M3, H2-K1, ITGB2, H2-Q7, H2-Q4, ADCY4, PIK3CD, ADCY3, H2-Q2, ITGAL, IL2RG, H2-Q1, H2-DMB2, H2-DMB1, B2M, STAT5A, EGR1, STAT5B, GM7030, H2-EB1, H2-T10, GM10499, H2-T3, H2-T-PS, H2-AA, IL2RB, GM11127, H2-D1, H2-AB1	381	250	9011	3.59494	4.7089e-09	4.28083e-10	3.6344e-10								mmu03320:PPAR signaling pathway	19	3.24786	5.1465e-10	CYP4A12A, SLC27A1, CYP4A12B, CYP4A31, CYP4A30B, CYP4A32, CYP4A10, AQP7, LPL, ACAA1B, CYP4A14, ACAA1A, FABP4, CPT2, ACOX1, EHHADH, ME1, ACADM, CD36	300	89	9011	6.41232	1.36897e-07	1.24452e-08	1.08077e-08
mmu05168:Herpes simplex virus 1 infection	53	6.39324	3.84114e-11	H2-T24, H2-T23, H2-T22, PILRB1, PILRB2, ZFP763, H2-K1, PIK3CD, ZFP30, B2M, GM7030, ZFP334, H2-T10, SYK, GM10499, TAP2, TAP1, H2-T-PS, H2-T3, ZFP85, OAS2, IL1B, OAS3, IRF7, IRF9, H2-D1, SP100, H2-M5, H2-Q9, H2-DMA, H2-Q6, H2-M3, H2-Q7, H2-Q4, ZFP707, OAS1A, H2-Q2, CFP, H2-Q1, OAS1G, H2-DMB2, H2-DMB1, CCL5, ZFP420, CD74, H2-EB1, STAT1, PILRA, H2-AA, ZFP354B, GM11127, H2-AB1	381	459	9011	2.73093	1.14466e-08	9.53883e-10	8.0984e-10								mmu00071:Fatty acid degradation	15	2.5641	8.23277e-10	CYP4A12A, CYP4A12B, CYP4A31, CYP4A30B, CYP4A32, CYP4A10, ACAA1B, CYP4A14, ACAA1A, HADHB, ALDH3A2, CPT2, ACOX1, EHHADH, ACADM	300	52	9011	8.66442	2.18992e-07	1.82493e-08	1.58481e-08
mmu05163:Human cytomegalovirus infection	35	4.22195	2.09609e-09	H2-T24, H2-T23, H2-T22, H2-M5, H2-Q9, PTGER2, H2-Q6, H2-M3, H2-K1, H2-Q7, H2-Q4, ADCY4, PIK3CD, ADCY3, IL6RA, H2-Q2, H2-Q1, EGFR, CCL5, RAC2, B2M, GM7030, H2-T10, IL10RA, GM10499, TAP2, TAP1, H2-T3, H2-T-PS, CXCL12, IL1B, GM11127, PLCB2, H2-D1	381	256	9011	3.23352	6.24636e-07	4.80489e-08	4.07932e-08								mmu00591:Linoleic acid metabolism	14	2.39316	5.36675e-09	PLA2G12A, CYP3A44, CYP3A11, CYP3A25, PLA2G6, CYP2C29, CYP3A16, CYP2C39, CYP2C38, CYP2C66, CYP2C55, CYP2C65, CYP3A41A, CYP3A41B	300	50	9011	8.41027	1.42755e-06	1.09812e-07	9.5363e-08
mmu05150:Staphylococcus aureus infection	24	2.89505	2.88188e-09	C1QB, C1QA, H2-EB1, C1RA, CFH, H2-DMA, FGG, ITGB2, FPR1, FPR2, ITGAL, H2-AA, C4B, FCGR1, C4A, H2-DMB2, C1S2, C1S1, FCGR4, H2-DMB1, MBL1, C1QC, MBL2, H2-AB1	381	128	9011	4.43455	8.588e-07	6.13429e-08	5.20797e-08								mmu01524:Platinum drug resistance	16	2.73504	4.34495e-08	GSTM4, GSTM3, GSTM2, ABCC2, GSTM1, GSTP2, MGST3, GSTP1, GSTT3, GSTT2, GM3776, GSTA4, GSTA2, GSTA1, GSTM7, GSTM6	300	80	9011	6.00733	1.15575e-05	8.2554e-07	7.16916e-07
mmu05171:Coronavirus disease - COVID-19	34	4.10133	3.48822e-09	C1QB, NRP1, C1QA, OAS1A, PIK3CD, IL6RA, C8B, C8A, EGFR, OAS1G, C4B, C4A, C1S2, C1S1, C9, CASP1, PLCG2, MBL1, MBL2, FGA, C1RA, SYK, STAT1, MX2, MX1, FGG, ISG15, AGTR1A, OAS2, OAS3, IL1B, TLR8, IRF9, C1QC	381	248	9011	3.24246	1.03949e-06	6.92992e-08	5.88346e-08								mmu01040:Biosynthesis of unsaturated fatty acids	10	1.7094	1.09185e-06	ACOX1, ACOT2, ACOT1, ELOVL6, ACAA1B, ACAA1A, ELOVL7, ACOT5, ACOT4, ACOT3	300	34	9011	8.83431	0.00029039	1.93621e-05	1.68145e-05
mmu05170:Human immunodeficiency virus 1 infection	31	3.73945	7.83554e-08	H2-T24, H2-T23, TRIM12C, H2-T22, TRIM30D, H2-M5, H2-Q9, H2-Q6, H2-M3, H2-K1, H2-Q7, H2-Q4, PIK3CD, H2-Q2, SAMHD1, H2-Q1, TRIM5, PLCG2, RAC2, B2M, GM7030, H2-T10, GM10499, TAP2, TAP1, H2-T3, H2-T-PS, TNFRSF1B, GM11127, H2-D1	381	240	9011	3.05491	2.33496e-05	1.45937e-06	1.239e-06								mmu05418:Fluid shear stress and atherosclerosis	19	3.24786	1.60984e-06	GSTM4, GSTM3, NQO1, GSTM2, HSP90AA1, GSTM1, GSTP2, MGST3, GSTP1, GSTT3, GSTT2, MAPK13, GM3776, GSTA4, GSTA2, GSTA1, ARHGEF2, GSTM7, GSTM6	300	147	9011	3.88229	0.000428127	2.67637e-05	2.32421e-05
mmu05167:Kaposi sarcoma-associated herpesvirus infection	29	3.49819	2.15175e-07	H2-T24, H2-T23, H2-T22, H2-M5, H2-Q9, H2-Q6, H2-M3, H2-K1, TCF7, H2-Q7, H2-Q4, PIK3CD, H2-Q2, H2-Q1, PREX1, PLCG2, GM7030, H2-T10, SYK, STAT1, GM10499, H2-T3, H2-T-PS, IRF7, GM11127, CLEC2H, IRF9, H2-D1	381	224	9011	3.06195	6.41202e-05	3.7719e-06	3.20232e-06								mmu04750:Inflammatory mediator regulation of TRP channels	17	2.90598	4.23777e-06	NTRK1, CYP4A12A, CYP4A12B, CYP4A31, CYP4A30B, CYP4A32, CYP4A10, CYP4A14, PLA2G6, CYP2C29, CYP2C39, CYP2C38, MAPK13, CYP2C66, CYP2C55, CYP2C65, TRPM8	300	127	9011	4.02066	0.00112661	6.63086e-05	5.75838e-05
mmu05203:Viral carcinogenesis	29	3.49819	3.42879e-07	H2-T24, H2-T23, SP100, H2-T22, H2-M5, H2-Q9, H2-Q6, H2-M3, H2-K1, H2-Q7, H2-Q4, PIK3CD, H2-Q2, H2-Q1, H2BC21, STAT5A, STAT5B, GM7030, H2-T10, SYK, GM10499, H2-T3, H2-T-PS, IRF7, GM11127, ATP6V0D2, IRF9, H2-D1	381	229	9011	2.99509	0.000102173	5.67656e-06	4.81936e-06								mmu05208:Chemical carcinogenesis - reactive oxygen species	22	3.76068	1.43144e-05	GSTM4, GSTM3, CBR1, NQO1, ND6, GSTM2, GSTM1, MGST3, EPHX2, EPHX1, GSTT3, GSTT2, COX6B2, MAPK13, GM3776, GSTA4, GSTA2, GSTA1, ND1, GSTM7, GSTM6, ND5	300	222	9011	2.97661	0.0038004	0.000211534	0.000183701
mmu05165:Human papillomavirus infection	36	4.34258	3.41883e-06	H2-T24, H2-T23, H2-T22, H2-M5, H2-Q9, H2-Q6, H2-M3, H2-K1, TCF7, H2-Q7, H2-Q4, PIK3CD, H2-Q2, H2-Q1, EGFR, VTN, ITGB7, OASL2, GM7030, H2-T10, STAT1, MX2, MX1, GM10499, FN1, FZD8, ISG15, AXIN2, H2-T3, H2-T-PS, COL4A3, GM11127, ATP6V0D2, IRF9, H2-D1	381	362	9011	2.35203	0.00101829	5.36216e-05	4.55244e-05								mmu05225:Hepatocellular carcinoma	19	3.24786	1.772e-05	GSTM4, GSTM3, NQO1, GSTM2, GSTM1, GADD45B, GADD45A, GSTP2, MGST3, GSTP1, GSTT3, GSTT2, GM3776, GSTA4, GSTA2, MYC, GSTA1, GSTM7, GSTM6	300	174	9011	3.27987	0.00470248	0.000248081	0.000215438
mmu05322:Systemic lupus erythematosus	21	2.53317	4.05743e-06	C1QB, C1QA, H2-EB1, C1RA, H2-DMA, C8B, H2-AA, C8A, C4B, FCGR1, C4A, H2-DMB2, C1S2, C1S1, FCGR4, H2BC21, H2-DMB1, C9, TRIM21, C1QC, H2-AB1	381	149	9011	3.33335	0.00120839	6.04557e-05	5.13265e-05								mmu01212:Fatty acid metabolism	11	1.88034	3.23982e-05	HADHB, CPT2, ACOX1, EHHADH, FASN, ELOVL6, ACAA1B, ACADM, ACAA1A, ELOVL7, ACACA	300	62	9011	5.32909	0.00858104	0.000430896	0.000374199
mmu04218:Cellular senescence	22	2.6538	2.99409e-05	H2-T24, H2-T23, H2-T22, GM7030, H2-T10, H2-M5, H2-Q9, H2-Q6, H2-Q7, H2-M3, GM10499, H2-K1, H2-Q4, PIK3CD, H2-Q2, H2-T3, H2-T-PS, H2-Q1, GADD45G, GM11127, H2-D1	381	184	9011	2.82783	0.00888284	0.000422033	0.000358303								mmu00062:Fatty acid elongation	8	1.36752	3.43554e-05	HADHB, ACOT2, ACOT1, ELOVL6, ELOVL7, ACOT5, ACOT4, ACOT3	300	29	9011	8.28598	0.00909707	0.000435169	0.00037791
mmu04659:Th17 cell differentiation	16	1.93004	3.11568e-05	STAT5A, STAT5B, H2-EB1, STAT1, H2-DMA, IL6RA, IL1RAP, IL2RG, H2-AA, ZAP70, H2-DMB2, IL1B, H2-DMB1, IL2RB, PRKCQ, H2-AB1	381	105	9011	3.60395	0.0092419	0.000422033	0.000358303								mmu00040:Pentose and glucuronate interconversions	8	1.36752	0.000150518	UGT1A10, UGDH, UGT2B34, AKR1B10, UGT2B35, CRYL1, UGT1A9, AKR1B7	300	36	9011	6.67481	0.0392497	0.0018199	0.00158044
mmu05164:Influenza A	21	2.53317	3.84331e-05	CIITA, H2-EB1, STAT1, MX2, H2-DMA, MX1, IL18, OAS1A, PIK3CD, H2-AA, OAS1G, H2-DMB2, OAS2, OAS3, IL1B, CCL5, H2-DMB1, CASP1, IRF7, IRF9, H2-AB1	381	173	9011	2.87092	0.0113879	0.000497959	0.000422764								mmu00561:Glycerolipid metabolism	10	1.7094	0.000211552	PNLIPRP1, ALDH3A2, AKR1B10, GPAM, MOGAT2, MOGAT1, LPL, GPAT3, DGKH, AKR1B7	300	63	9011	4.76772	0.0547244	0.00244664	0.00212472
mmu04672:Intestinal immune network for IgA production	10	1.20627	6.04568e-05	H2-DMB2, PIGR, H2-EB1, CXCL12, H2-DMA, H2-DMB1, ITGB7, ICOS, H2-AA, H2-AB1	381	43	9011	5.50021	0.0178553	0.000750672	0.000637316								mmu00053:Ascorbate and aldarate metabolism	7	1.19658	0.000463555	ALDH3A2, MIOX, UGT1A10, UGDH, UGT2B34, UGT2B35, UGT1A9	300	31	9011	6.78247	0.116032	0.00513774	0.00446172
mmu05133:Pertussis	13	1.56815	8.16171e-05	C1QB, C4BP, C1QA, C1RA, ITGB2, C4B, C4A, C1S2, C1S1, IL1B, CASP1, SERPING1, C1QC	381	77	9011	3.99301	0.0240295	0.000972875	0.000825965								mmu01240:Biosynthesis of cofactors	15	2.5641	0.000511549	UGT1A10, NQO1, UGT2B34, ALAS1, UGT2B35, CTPS, ALDH3A2, UGDH, MTHFD1L, PPCS, MTHFD2, PSAT1, ALPL, UGT1A9, NADK	300	152	9011	2.96414	0.127251	0.00544288	0.00472672
mmu04380:Osteoclast differentiation	17	2.05066	9.00498e-05	PIRA1, LILRA6, CSF1R, PIRA2, SYK, NCF1, STAT1, PIK3CD, PIRB, FCGR1, TYROBP, FCGR4, CAMK4, IL1B, PLCG2, LCP2, IRF9	381	128	9011	3.14114	0.0264792	0.00103211	0.000876254								mmu05132:Salmonella infection	19	3.24786	0.00187598	HSP90AA1, ANXA2, BC048507, TNFRSF10B, DYNLL1, TUBB4B, TUBB4A, TUBA4A, MAPK13, TUBA1C, TUBB6, TUBB2B, TUBA1B, TUBB2A, TUBA1A, TUBB3, MYC, TLR5, PFN2	300	253	9011	2.25572	0.393153	0.0191927	0.0166674
mmu04640:Hematopoietic cell lineage	14	1.68878	0.00014675	CSF1R, H2-EB1, MME, H2-DMA, IL6RA, DNTT, H2-AA, FCGR1, H2-DMB2, IL1B, H2-DMB1, CD37, MS4A1, H2-AB1	381	94	9011	3.52248	0.0427922	0.00158822	0.00134839								mmu04540:Gap junction	10	1.7094	0.00211317	TUBA1C, TUBB6, TUBA1B, TUBB2B, TUBB2A, TUBA1A, TUBB3, TUBB4B, TUBB4A, TUBA4A	300	86	9011	3.49264	0.430329	0.0208186	0.0180793
mmu05140:Leishmaniasis	12	1.44753	0.000149229	FCGR1, H2-DMB2, H2-EB1, NCF1, FCGR4, STAT1, IL1B, H2-DMA, H2-DMB1, ITGB2, H2-AA, H2-AB1	381	70	9011	4.05444	0.043499	0.00158822	0.00134839								mmu01200:Carbon metabolism	12	2.05128	0.00222401	GPI1, ALDOART2, ALDOART1, ACOX1, MDH2, PSAT1, GPT2, ME1, ACO2, PGD, ALDOA, FBP2	300	121	9011	2.97884	0.446916	0.0211281	0.0183481
mmu05323:Rheumatoid arthritis	13	1.56815	0.000269415	H2-EB1, H2-DMA, ITGB2, IL18, ITGAL, H2-AA, H2-DMB2, CXCL12, IL1B, CCL5, H2-DMB1, ATP6V0D2, H2-AB1	381	87	9011	3.53405	0.0771574	0.00276847	0.00235042								mmu05014:Amyotrophic lateral sclerosis	24	4.10256	0.00266869	ND6, DNAH11, GPX2, PSMD14, NRG1, COX6B2, TUBB4B, TUBB4A, TUBA4A, MAPK13, PSMD8, TUBA1C, TUBB6, TUBB2B, TUBA1B, PSMB5, TUBB2A, TUBA1A, TUBB3, NRG4, ANXA7, ND1, ND5, PFN2	300	369	9011	1.9536	0.508758	0.0244783	0.0212575
mmu04750:Inflammatory mediator regulation of TRP channels	16	1.93004	0.000280571	PTGER2, ADCY4, ADCY3, PIK3CD, PLA2G4A, IGF1, IL1RAP, CYP2C68, CYP2C23, KLK1B4, IL1B, CYP2C40, PLCG2, PRKCQ, CYP2C70, PLCB2	381	127	9011	2.97964	0.0802212	0.00278701	0.00236615								mmu05012:Parkinson disease	19	3.24786	0.00298127	ND6, PSMD14, COX6B2, TUBB4B, TUBB4A, TUBA4A, PSMD8, TUBA1C, TUBB6, TUBB2B, TUBA1B, PSMB5, TUBB2A, TUBA1A, TUBB3, SLC39A5, ND1, SLC18A1, ND5	300	264	9011	2.16173	0.548059	0.026434	0.0229558
mmu04658:Th1 and Th2 cell differentiation	13	1.56815	0.000300342	STAT5A, STAT5B, H2-EB1, STAT1, H2-DMA, IL2RG, H2-AA, ZAP70, H2-DMB2, H2-DMB1, IL2RB, PRKCQ, H2-AB1	381	88	9011	3.49389	0.0856257	0.00288715	0.00245118								mmu00030:Pentose phosphate pathway	6	1.02564	0.00430306	GPI1, ALDOART2, ALDOART1, PGD, ALDOA, FBP2	300	33	9011	5.46121	0.682439	0.0369231	0.0320648
mmu04144:Endocytosis	25	3.01568	0.000486658	H2-T24, H2-T23, GM7030, H2-T22, H2-T10, H2-M5, H2-Q9, H2-Q6, H2-M3, GM10499, H2-K1, H2-Q7, H2-Q4, H2-Q2, H2-T3, H2-T-PS, IL2RG, H2-Q1, EGFR, CYTH4, IL2RB, GM11127, FOLR2, H2-D1	381	272	9011	2.1738	0.135029	0.004532	0.00384764								mmu05016:Huntington disease	20	3.4188	0.00556745	ND6, DNAH11, GPX2, PSMD14, COX6B2, TUBB4B, TUBB4A, TUBA4A, PSMD8, TUBA1C, TUBB6, TUBB2B, TUBA1B, PSMB5, TUBB2A, TUBA1A, TUBB3, TAF4B, ND1, ND5	300	302	9011	1.98918	0.773516	0.0462795	0.0401901
mmu05152:Tuberculosis	19	2.29192	0.000574066	CD74, CIITA, H2-EB1, SYK, STAT1, H2-DMA, IL10RA, ITGB2, IL18, H2-AA, CORO1A, CTSS, FCGR1, H2-DMB2, FCGR4, IL1B, H2-DMB1, ATP6V0D2, H2-AB1	381	180	9011	2.49649	0.15728	0.00518399	0.00440117								mmu04976:Bile secretion	10	1.7094	0.00584537	ABCC3, UGT1A10, ABCC4, UGT2B34, ABCC2, UGT2B35, EPHX1, AQP4, UGT1A9, ABCG2	300	100	9011	3.00367	0.789744	0.0471172	0.0409176
mmu04621:NOD-like receptor signaling pathway	21	2.53317	0.000652663	GBP5, NLRP1B, GBP2B, GBP7, STAT1, IL18, OAS1A, ANTXR1, OAS1G, TRPM2, AIM2, OAS2, OAS3, IL1B, CCL5, CASP1, IRF7, GBP2, PLCB2, IRF9, GBP4, GBP3	381	213	9011	2.33178	0.176801	0.0057204	0.00485658								mmu00051:Fructose and mannose metabolism	6	1.02564	0.0063042	ALDOART2, ALDOART1, AKR1B10, ALDOA, FBP2, AKR1B7	300	36	9011	5.00611	0.81404	0.0493211	0.0428315
mmu05143:African trypanosomiasis	8	0.965018	0.00107205	IL1B, IL18, APOA1, HBA-A2, HBB-BT, HBA-A1, HBB-BS, PLCB2	381	39	9011	4.85147	0.273592	0.00887528	0.00753505								mmu04146:Peroxisome	9	1.53846	0.00753833	ACOT8, ACOX1, EHHADH, PEX11A, EPHX2, ECH1, ACAA1B, ACAA1A, CRAT	300	86	9011	3.14337	0.866385	0.0572913	0.049753
mmu05321:Inflammatory bowel disease	10	1.20627	0.00107218	H2-DMB2, H2-EB1, STAT1, IL1B, H2-DMA, H2-DMB1, IL18, IL2RG, H2-AA, H2-AB1	381	62	9011	3.81466	0.27362	0.00887528	0.00753505								mmu05020:Prion disease	18	3.07692	0.00786756	ND6, PSMD14, COX6B2, TUBB4B, TUBB4A, TUBA4A, MAPK13, PSMD8, TUBA1C, TUBB6, TUBB2B, TUBA1B, PSMB5, TUBB2A, TUBA1A, TUBB3, ND1, ND5	300	268	9011	2.01739	0.877672	0.0581325	0.0504835
mmu04061:Viral protein interaction with cytokine and cytokine receptor	12	1.44753	0.00210042	CSF1R, CXCL9, CXCL12, CCL5, IL10RA, IL2RB, ACKR4, IL18, IL6RA, CXCL13, TNFRSF1B, IL2RG	381	95	9011	2.98748	0.465586	0.0169169	0.0143623								mmu00592:alpha-Linolenic acid metabolism	5	0.854701	0.00866375	PLA2G12A, ACOX1, ACAA1B, ACAA1A, PLA2G6	300	25	9011	6.00733	0.901194	0.0622853	0.0540899
mmu04630:JAK-STAT signaling pathway	17	2.05066	0.00229361	STAT5A, CNTFR, STAT5B, STAT1, IL10RA, PIK3CD, IL6RA, LIFR, IL2RG, PRLR, EGFR, GHR, SOCS2, AOX3, IL2RB, LEPR, IRF9	381	171	9011	2.35126	0.495547	0.0175444	0.014895								mmu00280:Valine, leucine and isoleucine degradation	7	1.19658	0.0111268	ALDH3A2, HADHB, EHHADH, AOX1, ACAA1B, ACADM, ACAA1A	300	57	9011	3.68871	0.94902	0.0778877	0.0676393
mmu04611:Platelet activation	14	1.68878	0.00229607	P2RY12, FGA, SYK, FGG, ADCY4, ADCY3, PIK3CD, PLA2G4A, RASGRP1, PTGS1, PLCG2, LCP2, PLCB2, FERMT3	381	125	9011	2.6489	0.495918	0.0175444	0.014895								mmu00860:Porphyrin metabolism	6	1.02564	0.0133405	UGT1A10, UGT2B34, ALAS1, UGT2B35, BLVRB, UGT1A9	300	43	9011	4.19116	0.971913	0.0909892	0.079017
mmu05144:Malaria	9	1.08565	0.00250843	IL1B, SDC2, ITGB2, IL18, HBA-A2, HBB-BT, HBA-A1, HBB-BS, ITGAL	381	57	9011	3.73436	0.526901	0.0186878	0.0158658								mmu01523:Antifolate resistance	5	0.854701	0.0146668	ABCC3, ABCC4, ABCC2, SLC19A1, ABCG2	300	29	9011	5.17874	0.980361	0.0975342	0.0847008
mmu04060:Cytokine-cytokine receptor interaction	24	2.89505	0.00287662	CNTFR, CSF1R, CXCL9, TNFSF12, IL10RA, GDF2, IL18, IL6RA, LIFR, CXCR6, IL1RAP, CXCL13, TNFRSF1B, IL2RG, INHBC, PRLR, GHR, CXCL12, KLK1B4, IL1B, CCL5, IL2RB, ACKR4, LEPR	381	292	9011	1.94391	0.57619	0.0209081	0.0177509								mmu04145:Phagosome	13	2.22222	0.0179895	TFRC, TUBB4B, THBS1, TUBB4A, TUBA4A, TUBA1C, TUBB6, TUBB2B, TUBA1B, TUBB2A, TUBA1A, TUBB3, CD36	300	182	9011	2.14548	0.992004	0.116713	0.101356
mmu05162:Measles	15	1.80941	0.00337865	STAT5A, STAT5B, STAT1, MX2, MX1, OAS1A, PIK3CD, IL2RG, OAS1G, OAS2, OAS3, IL1B, IL2RB, IRF7, IRF9	381	146	9011	2.42989	0.63525	0.0232449	0.0197347								mmu00010:Glycolysis / Gluconeogenesis	7	1.19658	0.0232838	ALDH3A2, GPI1, ALDOART2, G6PC3, ALDOART1, ALDOA, FBP2	300	67	9011	3.13816	0.998102	0.147464	0.128061
mmu04933:AGE-RAGE signaling pathway in diabetic complications	12	1.44753	0.00341474	STAT5A, STAT5B, EGR1, STAT1, IL1B, COL4A3, PLCG2, FN1, PIK3CD, PLCB2, AGT, AGTR1A	381	101	9011	2.81001	0.639164	0.0232449	0.0197347								mmu01250:Biosynthesis of nucleotide sugars	5	0.854701	0.0361796	GPI1, MIOX, UGDH, UAP1L1, GALK1	300	38	9011	3.95219	0.999945	0.223809	0.19436
mmu05310:Asthma	6	0.723764	0.00343213	H2-DMB2, H2-EB1, H2-DMA, H2-DMB1, H2-AA, H2-AB1	381	25	9011	5.67622	0.641036	0.0232449	0.0197347								mmu03008:Ribosome biogenesis in eukaryotes	9	1.53846	0.0422748	NOP56, NOP58, NHP2, RASL2-9, RIOK2, REXO2, RPP38, RAN, GNL3	300	118	9011	2.29093	0.99999	0.25557	0.221943
mmu05340:Primary immunodeficiency	7	0.844391	0.00359665	ZAP70, CIITA, TAP2, TAP1, ICOS, IL2RG, UNG	381	36	9011	4.59879	0.65827	0.0238178	0.0202212								mmu01230:Biosynthesis of amino acids	7	1.19658	0.0468554	ALDOART2, ALDOART1, PSAT1, GPT2, ASNS, ACO2, ALDOA	300	79	9011	2.66148	0.999997	0.276967	0.240524
mmu05160:Hepatitis C	16	1.93004	0.00408754	SCARB1, STAT1, MX2, MX1, OAS1A, PIK3CD, IFIT1BL1, IFIT1, CLDN1, EGFR, OAS1G, OAS2, CLDN14, OAS3, IRF7, IRF9	381	165	9011	2.29342	0.704942	0.0264801	0.0224815
mmu05145:Toxoplasmosis	12	1.44753	0.00654417	H2-DMB2, H2-EB1, CIITA, STAT1, H2-DMA, H2-DMB1, IL10RA, IGTP, IRGM2, IRGM1, H2-AA, H2-AB1	381	110	9011	2.5801	0.858658	0.0414928	0.0352271
mmu04662:B cell receptor signaling pathway	10	1.20627	0.00683908	CD79B, PIRA1, LILRA6, IFITM1, PIRA2, SYK, PLCG2, RAC2, PIK3CD, PIRB	381	81	9011	2.91987	0.870626	0.0424593	0.0360476
mmu04935:Growth hormone synthesis, secretion and action	12	1.44753	0.0102616	STAT5A, GHR, SOCS2, STAT5B, STAT1, PLCG2, ADCY4, PIK3CD, ADCY3, IGF1, IGFALS, PLCB2	381	117	9011	2.42574	0.953753	0.0624072	0.0529833
mmu04613:Neutrophil extracellular trap formation	17	2.05066	0.014682	FGA, SYK, NCF1, FGG, ITGB2, FPR1, PIK3CD, FPR2, ITGAL, FCGR1, FCGR4, H2BC21, CASP1, PLCG2, RAC2, TLR8, PLCB2	381	208	9011	1.93301	0.987817	0.0875049	0.0742911
mmu04062:Chemokine signaling pathway	16	1.93004	0.0156702	STAT5B, CXCL9, NCF1, STAT1, WAS, ADCY4, ADCY3, PIK3CD, CXCR6, CXCL13, PREX1, CXCL12, CCL5, PLCG2, RAC2, PLCB2	381	192	9011	1.97091	0.990965	0.091563	0.0777364
mmu00140:Steroid hormone biosynthesis	10	1.20627	0.0162506	HSD11B1, CYP2C68, CYP2C23, SRD5A2, UGT1A5, CYP2C40, CYP2C70, UGT1A2, CYP7A1, CYP17A1	381	93	9011	2.54311	0.992422	0.0931287	0.0790656
mmu04979:Cholesterol metabolism	7	0.844391	0.0179268	SCARB1, LIPC, SORT1, LIPG, APOA1, CYP7A1, PLTP	381	50	9011	3.31113	0.995441	0.100796	0.0855751
mmu04072:Phospholipase D signaling pathway	13	1.56815	0.0234352	SYK, DGKA, ADCY4, ADCY3, PIK3CD, PLA2G4A, AVPR1A, EGFR, AGT, AGTR1A, CYTH4, PLCG2, PLCB2	381	149	9011	2.0635	0.999147	0.129328	0.109798
mmu04927:Cortisol synthesis and secretion	8	0.965018	0.0314889	SCARB1, NR4A1, ADCY4, ADCY3, PLCB2, AGT, AGTR1A, CYP17A1	381	72	9011	2.62788	0.999928	0.170613	0.144849
mmu04917:Prolactin signaling pathway	8	0.965018	0.0358444	STAT5A, SOCS2, STAT5B, STAT1, PIK3CD, PRLR, ESR1, CYP17A1	381	74	9011	2.55686	0.999981	0.190743	0.16194
mmu04666:Fc gamma R-mediated phagocytosis	9	1.08565	0.0420705	FCGR1, NCF1, SYK, FCGR4, PLCG2, WAS, RAC2, PIK3CD, PLA2G4A	381	93	9011	2.2888	0.999997	0.219948	0.186734
mmu04623:Cytosolic DNA-sensing pathway	7	0.844391	0.0488057	ZBP1, AIM2, IL1B, CCL5, CASP1, IRF7, IL18	381	63	9011	2.62788	1	0.250761	0.212894
Supplementary Figure EnrichR. Transcription factors associated with downregulated genes in the female Cyp2b-null 10 PFOS group versus the untreated Cyp2b-null mice. Analysis was performed on EnrichR. Transcription factors that are more significantly associated with the differentially expressed genes (0 < 0.05) are higher on the list and in lighter red.																			Supplementary Figure EnrichR. Transcription factors associated with upregulated genes in the female Cyp2b-null 10 PFOS group versus the untreated Cyp2b-null mice. Analysis was performed on EnrichR. Transcription factors that are more significantly associated with the differentially expressed genes (0 < 0.05) are higher on the list and in lighter red.

## Sheet: Female Null 1 v 10 PFOS
Supplementary Table Differentially Expressed Genes. Downregulated (A) and upregulated (B) genes in female Cyp2b-null mice treated with 10 mg/kg/day PFOS compared to the female Cyp2b-null mice treated with 1 mg/kg/day PFOS. The log2 fold change (FC), log counts per million (CPM), P-value, and false discovery rate (FDR) for each gene was determined in EdgeR. Genes were only considered statistically…
A. Downregulated genes in Cyp2b-null mice treated with 10 mg/kg/day compared to the Cyp2b-null mice treated with 1 mg/kg/day PFOS.																			B. Upregulated genes in Cyp2b-null mice treated with 10 mg/kg/day compared to the Cyp2b-null mice treated with 1 mg/kg/day PFOS.
	logFC	logCPM	PValue	FDR																logFC	logCPM	PValue	FDR
A1bg	-9.7926	5.21024	2.38012e-07	8.67135e-06															Eif2b3	1.0013	2.69151	2.82962e-06	5.74073e-05
Gm3734	-8.77959	2.47601	7.36619e-08	3.60052e-06															Rph3al	1.00389	1.17336	0.00208669	0.00976845
Htra4	-7.11848	-0.190535	1.82236e-08	1.19191e-06															Ybx3	1.00796	5.13052	4.17059e-07	1.34784e-05
Sult3a1	-6.68635	5.15916	1.72778e-09	2.34961e-07															Gldc	1.00995	7.73693	4.79439e-06	8.54097e-05
Adgrf1	-6.03648	2.71385	2.70697e-12	2.47967e-09															Prkca	1.01013	3.74155	3.65979e-06	6.96222e-05
Sult3a2	-5.87919	3.12445	4.39377e-08	2.39478e-06															Nle1	1.01044	1.82325	0.00119265	0.0063345
Ntrk2	-5.51651	2.71729	1.80346e-09	2.42849e-07															Slc35c2	1.01063	4.63466	1.4582e-06	3.51316e-05
Mup13	-5.39858	11.0612	5.77539e-09	5.7741e-07															Gm6568	1.01285	3.43763	8.97624e-06	0.000136175
Mup17	-5.38967	11.0554	6.00004e-09	5.7741e-07															Cdc34	1.01569	5.61322	0.000255735	0.00189968
Mup8	-5.38217	11.0522	5.90159e-09	5.7741e-07															Rpl32	1.01719	6.75274	8.82953e-07	2.41101e-05
Mup10	-5.37487	11.0641	5.92672e-09	5.7741e-07															Nop2	1.0173	3.61765	3.52633e-06	6.80255e-05
Mup14	-5.36739	11.0608	6.01162e-09	5.7741e-07															Cryl1	1.0174	4.01452	2.15959e-05	0.000274004
Mup7	-5.35758	10.9989	6.10592e-09	5.78711e-07															Aldoart2	1.02063	4.81684	4.29315e-08	2.37768e-06
Mup16	-5.35606	11.0607	6.10943e-09	5.78711e-07															Gm5039	1.02105	2.1606	7.5533e-05	0.000732409
Mup2	-5.3397	11.1345	5.83177e-09	5.7741e-07															Alg12	1.0218	2.01445	9.23656e-05	0.000860096
Mup19	-5.32598	11.0649	6.57938e-09	5.89504e-07															Akr1b10	1.02294	1.17213	0.00143761	0.00731858
Mup15	-5.32503	10.9998	6.39934e-09	5.85967e-07															Aco2	1.02314	7.46906	1.73773e-08	1.15863e-06
Mup9	-5.3228	11.0579	6.60743e-09	5.89504e-07															Ces2b	1.0235	5.57918	1.13255e-05	0.000164349
Mup22	-5.30332	11.2395	6.60965e-09	5.89504e-07															Gm2022	1.02433	2.24017	4.31563e-05	0.00048035
9030619P08Rik	-5.29845	2.15917	2.60478e-11	1.40239e-08															2310009B15Rik	1.02468	1.11134	0.00124949	0.00657539
Mup1	-5.27065	11.0482	6.78681e-09	5.97544e-07															Mid1ip1	1.02612	5.14189	0.0113145	0.0370452
Mup18	-5.23666	11.2397	7.66548e-09	6.58033e-07															Plekha1	1.02644	3.15408	0.000247901	0.0018505
Mup12	-5.20931	10.7664	9.30558e-09	7.4744e-07															Mdh2	1.02795	7.47402	3.77652e-09	4.32254e-07
Mup11	-5.20479	11.1875	8.17007e-09	6.84244e-07															Cox19	1.02804	3.57838	2.37892e-05	0.000296892
Gm32304	-5.17387	-0.578754	1.08707e-05	0.000158839															Slc39a10	1.02832	1.64781	0.000814243	0.00466957
Ncmap	-4.99873	-0.242526	1.25998e-05	0.000178227															Rnf126	1.02833	4.25222	0.00026535	0.00196156
Slc22a26	-4.83703	6.5671	1.50005e-10	4.12063e-08															Rexo2	1.03039	5.41226	3.77155e-09	4.32254e-07
Fmo6	-4.725	1.62416	5.19666e-07	1.60036e-05															Cyp4a10	1.03153	11.8086	5.37959e-06	9.16732e-05
Slc22a7	-4.70835	2.20656	1.75127e-08	1.16201e-06															Arhgef16	1.03488	2.50056	0.000113501	0.00100189
Tro	-4.70444	-1.03339	0.00206127	0.00969571															Lgals4	1.03499	2.02041	0.00584424	0.0219739
Clec2h	-4.58208	0.387627	0.000103067	0.000935023															Dbf4	1.03607	0.728384	0.00158556	0.0078962
Gm36691	-4.4191	-0.35401	4.0363e-05	0.000456285															Gm8300	1.03646	2.23792	4.30034e-05	0.000479425
Mup21	-4.33896	7.78564	6.00074e-09	5.7741e-07															Stbd1	1.0379	6.33865	1.82158e-06	4.15605e-05
Hectd2os	-4.26407	2.1584	4.8278e-11	1.89456e-08															Rps12-ps24	1.03843	5.35	3.68439e-06	6.98001e-05
Grid1	-4.25498	0.901172	8.05134e-11	2.64699e-08															Cyp2c39	1.03879	9.93682	2.35188e-06	5.01478e-05
Fmo3	-4.1605	6.48513	1.09827e-06	2.82485e-05															Lmnb2	1.03899	2.58857	1.87573e-07	7.27773e-06
Mup3	-4.05316	9.40664	5.20522e-09	5.53576e-07															Mcrip2	1.04043	5.30874	0.00066766	0.00401239
Srgap3	-4.01812	1.49873	1.23868e-06	3.12745e-05															Setd7	1.0411	2.80985	0.000211812	0.00163532
Gm32643	-3.98768	4.93547	4.62173e-10	8.94076e-08															Nop58	1.04133	3.92635	4.56584e-06	8.3319e-05
LOC118567368	-3.96712	-0.0370957	0.000205696	0.00159979															Tgm2	1.04202	6.93111	5.35221e-08	2.80583e-06
Sult5a1	-3.7808	1.13049	2.22435e-06	4.8341e-05															Nlgn4l	1.04285	1.47893	0.0062852	0.0231689
Lrtm1	-3.66914	2.08145	3.90541e-05	0.000445152															Mars2	1.04426	1.35331	0.00271297	0.0119854
Gm4841	-3.63653	1.46734	4.36616e-05	0.000484796															Gm13238	1.04485	2.25891	7.77758e-05	0.000749649
Gm20515	-3.63532	0.127228	0.0145552	0.0450057															Arhgdia	1.0449	5.91318	2.40266e-06	5.07675e-05
Mup6	-3.55704	6.55221	9.71337e-07	2.59559e-05															Adamts14	1.04492	0.00929897	0.00202463	0.00957258
Mup-ps15	-3.54577	1.12073	0.000248754	0.00185485															Gm38503	1.04617	3.53946	0.00010523	0.000949007
Slc1a2	-3.46153	6.49905	3.03314e-09	3.68675e-07															Ubxn4	1.04634	6.29856	2.62545e-08	1.58857e-06
Mup5	-3.42145	8.92457	1.25186e-06	3.14417e-05															Gar1	1.04635	1.73589	0.00564502	0.0214137
Cyp4f14	-3.40804	7.25435	1.41157e-13	3.87759e-10															Tspan17	1.04691	0.845549	0.00221817	0.0102134
C9	-3.31197	6.2206	6.0881e-10	1.08597e-07															Iars	1.04699	5.0208	1.32141e-07	5.55034e-06
Gm44478	-3.30151	-1.07104	0.000149751	0.00123459															Raet1e	1.04887	4.16992	0.00122586	0.00647835
Prok1	-3.23449	0.259488	0.000203979	0.00158824															Aldoart1	1.04889	5.76399	4.73131e-09	5.1575e-07
Mup-ps16	-3.15709	5.46691	1.91528e-07	7.36912e-06															Eaf1	1.04965	5.4407	1.07149e-09	1.73139e-07
Lgr5	-3.09642	1.74454	8.28691e-11	2.64699e-08															Rpl38	1.05004	6.16651	0.000404324	0.00270238
Serpina12	-3.0932	-0.707424	0.00190245	0.00910142															Rhoc	1.05005	2.73893	0.00107536	0.00581181
Enho	-3.09212	3.48769	6.19238e-08	3.14315e-06															Tceal8	1.05017	4.2903	1.60497e-06	3.7554e-05
Oat	-2.99467	9.43708	5.40407e-08	2.82224e-06															Gpi1	1.05183	7.08726	1.01296e-08	7.92443e-07
Ifit1bl1	-2.97985	-0.504085	4.52453e-05	0.000498351															Tma16	1.05192	2.07054	2.35072e-06	5.01478e-05
Got1	-2.94353	7.34746	1.81603e-08	1.19191e-06															Serpinb6a	1.05248	4.1143	2.73094e-06	5.57347e-05
Mup4	-2.93863	8.29629	3.38778e-06	6.60955e-05															App	1.05332	6.2518	7.43381e-07	2.088e-05
Gm9640	-2.86952	2.96359	9.13653e-06	0.000138358															Ciapin1	1.05477	3.78333	5.92519e-06	9.88962e-05
Zap70	-2.86009	2.41554	9.81445e-08	4.4489e-06															Plin2	1.05841	9.08425	8.2404e-05	0.000784352
Sult2a8	-2.83341	8.10119	6.62555e-11	2.39479e-08															Rpl23a	1.06136	7.4569	4.59373e-06	8.34589e-05
Ang2	-2.83175	-0.135643	0.000110057	0.000982219															Gm46442	1.06149	7.44605	4.88223e-06	8.65258e-05
Slc13a5	-2.79836	0.275858	0.00306676	0.0131796															Cd36	1.06665	7.92731	1.57926e-05	0.000211752
Olig1	-2.75903	0.937069	0.000112976	0.000998711															Ajuba	1.06668	2.88016	5.42132e-05	0.000573225
Gm34654	-2.75308	-0.883382	0.000839389	0.00478382															Gm15421	1.06789	3.86032	0.000441081	0.00288488
Gbp10	-2.7515	5.05035	6.45861e-06	0.00010548															Rpl13-ps6	1.06834	7.86967	1.10719e-05	0.000161094
Gbp6	-2.73507	5.25919	5.10606e-06	8.81051e-05															Rpl35	1.06911	6.31592	1.23531e-05	0.00017546
Slco1a1	-2.69731	3.93412	0.000758752	0.00443267															Mettl1	1.07089	2.36805	0.000525837	0.0033191
Zbp1	-2.69624	2.15308	1.05998e-05	0.00015571															Rpl13	1.07102	7.87249	1.09258e-05	0.000159474
Dio1	-2.69066	4.75853	6.95191e-10	1.19356e-07															Tmem82	1.07187	2.99154	6.11054e-06	0.000100997
Gm32468	-2.66136	-0.953775	0.0159526	0.0482301															Gm8465	1.07303	3.92678	2.17737e-07	8.08274e-06
Cxcl13	-2.6307	1.00166	0.000812604	0.00466602															Csnk1e	1.07404	2.49143	0.000117156	0.00102952
Gm12250	-2.61971	1.27208	2.09026e-05	0.000267815															Akap12	1.07503	2.14694	0.000206786	0.0016043
Ifitm3	-2.61771	6.81739	1.09806e-09	1.7537e-07															Bag3	1.0756	4.03343	4.34631e-07	1.38829e-05
Fgl1	-2.61431	7.32329	1.89587e-05	0.00024589															Blvrb	1.07675	6.47001	2.14736e-07	8.0365e-06
Gm32064	-2.5612	1.83431	1.3888e-08	9.83258e-07															Simc1	1.07742	2.62515	3.90781e-06	7.34251e-05
2310015A16Rik	-2.5464	2.88296	5.4986e-11	2.09787e-08															Ppcs	1.08169	4.63641	1.71972e-09	2.34961e-07
Cyp17a1	-2.53836	4.64011	2.59627e-07	9.25781e-06															Sytl5	1.08205	3.25929	0.00981935	0.0331617
Gbp8	-2.53509	3.97442	4.80094e-06	8.54157e-05															Abcc2	1.0825	9.00457	5.5419e-07	1.68031e-05
Gbp2b	-2.52517	1.99377	1.21547e-06	3.08585e-05															Neat1	1.08331	5.45153	0.016101	0.0485718
Gm21286	-2.52331	5.04276	6.34528e-05	0.000648939															Nrg4	1.08877	1.94873	0.00537278	0.0206304
Avpr1a	-2.52298	4.29741	6.21975e-09	5.79841e-07															Rps19	1.08998	7.78936	0.000109625	0.000978999
1700012D01Rik	-2.51107	-0.61812	0.00654531	0.0239264															Picalm	1.0912	7.13842	1.58044e-09	2.21504e-07
Cnmd	-2.49669	0.338618	0.00467397	0.018469															Rplp1	1.09614	7.88005	9.85477e-07	2.62826e-05
Gbp11	-2.48997	3.7634	3.67721e-06	6.98001e-05															Per2	1.10158	2.33131	0.0153209	0.0467005
Dio3os	-2.46673	0.109537	4.40858e-05	0.000488321															Cyp4a32	1.1019	11.6728	1.4201e-06	3.434e-05
Syt3	-2.46447	1.03704	1.1221e-07	4.95566e-06															Cpne8	1.10222	1.57623	1.9497e-05	0.000252157
Ces3b	-2.44715	9.12735	2.68774e-10	6.15268e-08															Lpcat3	1.10228	7.11909	1.30476e-05	0.000182122
LOC118567690	-2.44643	0.0357504	4.31155e-05	0.000480285															Slc1a4	1.10249	1.80667	0.00324852	0.0137796
Tgtp1	-2.44162	3.98253	0.000151758	0.0012474															Sars	1.10832	5.30089	2.76909e-09	3.42257e-07
Nlrp1b	-2.43358	-0.437277	4.62216e-05	0.00050586															Bri3bp	1.11022	5.12142	6.54433e-08	3.25675e-06
Ranbp3l	-2.431	0.0110632	0.000143425	0.00119463															Serpinb6c	1.11186	0.325336	0.000443578	0.00289707
Ang	-2.42391	6.17	2.62821e-07	9.30373e-06															Cad	1.11249	2.42228	5.64432e-05	0.000591792
Tent5c	-2.41802	2.70064	2.28525e-07	8.36772e-06															Rbpms	1.1127	5.28119	1.1605e-06	2.96861e-05
Ces3a	-2.41315	9.26835	5.58474e-10	1.0093e-07															Dhx29	1.1138	3.09671	7.9449e-06	0.000123443
Gm32540	-2.39611	0.635555	8.63422e-05	0.000813887															Lmna	1.11438	4.90017	3.31013e-07	1.13947e-05
Mup20	-2.38534	9.55065	3.02385e-05	0.000362098															Chchd4	1.11479	2.9824	1.58805e-07	6.45323e-06
Slc25a25	-2.38133	6.65785	1.59147e-06	3.73017e-05															Dop1b	1.11629	5.30613	8.27936e-06	0.000127772
C730036E19Rik	-2.36515	1.78325	1.86999e-06	4.23834e-05															Tmprss2	1.11763	2.82366	1.70776e-06	3.92242e-05
Stx1b	-2.3633	0.727792	5.72421e-07	1.70547e-05															Gm39079	1.11926	2.77451	7.60117e-05	0.000736263
Corin	-2.36005	0.225154	0.00396851	0.016208															Acot8	1.12405	4.04362	5.25597e-07	1.61501e-05
Cyp2c69	-2.35125	9.90084	2.79404e-10	6.1897e-08															Als2cl	1.12453	4.65038	3.54232e-08	2.01883e-06
Gbp7	-2.33815	4.07415	7.50603e-07	2.10399e-05															Mcm2	1.12534	1.65938	0.000168557	0.00136345
Cyp2c67	-2.32452	9.9844	9.7913e-11	2.98852e-08															Ipo4	1.128	5.22025	8.21645e-11	2.64699e-08
Tgtp2	-2.29261	3.92104	0.000210979	0.00163072															Anpep	1.12842	7.12142	1.49381e-08	1.03103e-06
Lrit2	-2.28941	1.65801	1.48859e-07	6.08596e-06															Adrb2	1.13187	0.565634	0.00485455	0.0190343
Fabp5	-2.27389	4.28341	5.18789e-05	0.000551942															Lrrc51	1.13239	1.41133	0.00205067	0.00966581
Gbp3	-2.26271	2.44643	4.00579e-06	7.47548e-05															Mrto4-ps2	1.13309	3.40258	1.98551e-09	2.64766e-07
Cyp2c40	-2.2587	9.95768	1.19079e-10	3.48855e-08															Gm9833	1.13364	0.279035	0.000922034	0.00514802
Rnase4	-2.25842	8.71279	2.5821e-09	3.25368e-07															Tmem51	1.13654	2.80976	0.000136919	0.00115728
Egfr	-2.24997	6.68188	1.37301e-08	9.83258e-07															Aldh3a2	1.13867	9.61417	7.53923e-08	3.65906e-06
Col4a3	-2.23254	-0.495871	0.000798143	0.00460222															Acaca	1.1412	7.16765	0.000137206	0.00115828
B930025P03Rik	-2.2285	0.184441	0.000485806	0.00310808															Adarb1	1.14128	3.62442	1.19095e-07	5.14392e-06
Nxpe2	-2.22607	4.0349	3.14775e-07	1.08903e-05															Dcakd	1.14232	4.19083	3.45461e-07	1.1707e-05
Sptb	-2.21499	0.36687	5.91374e-06	9.88962e-05															Gpx3	1.14285	1.96786	0.00206778	0.00971129
Gm35164	-2.20748	-0.62408	0.00330286	0.0139713															Cyp4a31	1.14457	11.4697	7.8192e-07	2.17843e-05
Gbp4	-2.20403	3.75216	1.22948e-05	0.000174813															Atr	1.1451	3.96246	1.01369e-05	0.000150356
Cyp2c68	-2.20376	10.0047	1.40084e-10	3.93619e-08															Hao2	1.14515	4.97038	0.00851284	0.0295113
LOC118568020	-2.2035	0.24758	0.0116887	0.0378991															Mrto4-ps1	1.14971	3.39201	3.38091e-09	4.00317e-07
Gm38455	-2.1906	3.50008	0.00148287	0.00749068															Ide	1.15177	6.92901	0.000105387	0.000949797
Pck1	-2.1889	10.2158	0.000457163	0.00296466															Pgs1	1.15291	2.80078	1.06482e-06	2.7595e-05
Apol7e	-2.18708	-0.871393	0.00182871	0.00884103															Gtpbp2	1.15406	4.43009	1.05889e-08	8.17071e-07
Gm30117	-2.18159	0.598508	2.71403e-05	0.000331353															Pabpc4	1.15515	5.47619	7.86498e-07	2.18233e-05
Ddx60	-2.1441	2.16965	3.74604e-07	1.25799e-05															Gm6285	1.15669	6.83812	1.17278e-08	8.85059e-07
Mup-ps12	-2.11992	6.48873	0.00034068	0.00237241															Tmem43	1.15826	2.72153	5.88533e-06	9.85792e-05
H2-M5	-2.11604	-0.764922	0.000782169	0.00453528															Gm52920	1.15862	0.484261	0.00104208	0.00565952
Pcp4l1	-2.11385	2.94225	1.2385e-05	0.000175731															Pls1	1.16032	2.14257	0.0157375	0.0477058
Slc43a1	-2.11363	2.21196	9.78273e-06	0.000146209															Gstp3	1.16074	3.5496	0.000361811	0.00247618
Gbp9	-2.11174	4.32821	4.97733e-06	8.76458e-05															Prom1	1.1623	2.5793	0.00566303	0.0214689
Ptk6	-2.09528	-0.810592	0.00398842	0.0162651															Nqo1	1.16274	4.20603	2.12505e-06	4.64032e-05
Tent5a	-2.09384	3.20107	2.46563e-12	2.47967e-09															Chchd6	1.16442	1.58593	1.67509e-05	0.000221864
Gm2788	-2.09229	3.22152	0.000103288	0.00093641															Pfn2	1.16453	0.889915	2.66625e-05	0.000326888
Nnmt	-2.08675	5.38113	0.000343612	0.002386															Nid1	1.16656	4.60532	5.31662e-06	9.09387e-05
Gm42339	-2.07877	1.04836	0.008223	0.0287343															Slc25a37	1.16986	5.05439	1.0212e-08	7.92443e-07
Ifit1	-2.07123	2.62296	0.000299812	0.00215937															Nudt18	1.17001	2.95274	3.78283e-05	0.000434788
Adgrd1	-2.05751	-0.699814	0.0115724	0.0376383															Dhx37	1.17161	3.61128	1.75554e-07	6.9488e-06
Saa3	-2.04299	-0.313683	0.00235052	0.0106584															Mybbp1a	1.17226	5.50081	5.48654e-09	5.68614e-07
Urad	-2.04152	3.88483	1.15268e-08	8.79555e-07															Gstm7	1.1723	6.53164	3.16888e-06	6.31706e-05
Il1b	-2.03867	0.854732	0.00508865	0.019794															Tanc2	1.17262	2.50274	3.64482e-06	6.95301e-05
Fam25c	-2.03542	1.91695	0.000732992	0.00431347															Leap2	1.17263	3.57628	0.00123508	0.00651204
Tnfaip8l1	-2.03181	4.20985	3.20206e-07	1.10503e-05															Slc7a1	1.17379	0.503843	0.000837987	0.00478039
Serpina3a	-2.02678	4.80822	2.07033e-05	0.000265757															Nup93	1.17499	2.15476	1.39239e-05	0.000192593
Gm36180	-2.01365	0.668759	0.000791816	0.00457727															Mif	1.17571	6.73711	5.70747e-06	9.60687e-05
Ccdc162	-2.01291	1.00638	1.39637e-05	0.000192915															A2ml1	1.17605	3.08375	0.000373214	0.00253893
Gm7240	-2.00807	1.58808	0.000188487	0.00148915															Lonp1	1.17755	7.49301	3.60447e-10	7.17499e-08
Ninl	-2.00104	-0.796064	0.00338267	0.0142638															Arhgap44	1.17775	-0.407275	0.0125171	0.0398983
F11	-1.99469	4.60568	4.4425e-06	8.16837e-05															Prmt7	1.17777	3.45144	4.31492e-09	4.81833e-07
Scnn1a	-1.98243	3.86523	3.79031e-11	1.79517e-08															Lamb3	1.17784	2.1476	0.000190581	0.00150007
Nab2	-1.97873	2.83601	2.38205e-05	0.000296892															LOC118568637	1.17857	6.99365	0.000277848	0.00203533
Adrb3	-1.96206	0.281478	0.00553789	0.0211227															Nolc1	1.17992	4.0382	4.36163e-07	1.38995e-05
Dlgap1	-1.94467	0.517584	1.522e-05	0.000205964															Amot	1.18037	3.00109	6.64737e-06	0.000107493
Tnfaip8l3	-1.92529	0.0579242	0.000227456	0.00172698															Tmem267	1.18082	3.29632	5.9637e-05	0.000617268
Nat8f1	-1.91352	6.0847	6.62584e-10	1.15197e-07															Gm16867	1.18105	2.6775	0.00019045	0.0014999
Cxcl9	-1.91045	3.28587	0.000326743	0.00230381															Zfp37	1.18167	-0.497174	0.00681381	0.0247129
4930581F22Rik	-1.90829	1.93597	1.99129e-07	7.56791e-06															LOC118568567	1.18284	6.97072	0.0003498	0.00241432
Rgn	-1.90795	9.32197	3.54235e-10	7.15503e-08															4931406C07Rik	1.18336	8.41234	3.2427e-09	3.90689e-07
Camk1d	-1.89898	6.59291	5.76408e-09	5.7741e-07															Rrm2	1.18424	1.85068	0.0016869	0.00828226
Gm33459	-1.89797	0.302405	0.0155371	0.0471921															Aldoa	1.18936	6.45087	8.96522e-08	4.1183e-06
Mafb	-1.88758	5.28141	0.000328119	0.00230995															Mrto4	1.18978	4.01416	7.66447e-09	6.58033e-07
Kbtbd11	-1.88522	-0.319205	0.000488737	0.00312263															1700017B05Rik	1.19004	2.95449	1.16064e-06	2.96861e-05
Sdr9c7	-1.87316	3.80085	2.78634e-06	5.66481e-05															Nudt8	1.1908	3.06523	1.63925e-05	0.000217958
Gm6135	-1.86551	2.439	6.94808e-07	1.99232e-05															Mast2	1.19205	3.8368	8.95616e-09	7.28419e-07
LOC118568204	-1.86211	-0.663167	0.010764	0.0356766															Src	1.19262	1.61954	0.000180742	0.00144247
Abca17	-1.86142	-0.519934	0.00164491	0.0081333															Gm5088	1.19345	5.0272	1.79806e-07	7.06767e-06
Apol7b	-1.85997	2.60421	6.29369e-06	0.00010365															Bysl	1.19522	3.34799	5.46772e-09	5.68614e-07
Socs2	-1.85481	4.8045	0.000352796	0.00242768															Zfp810	1.19743	2.00311	4.49558e-06	8.22194e-05
Lifr	-1.85451	7.01391	4.31154e-08	2.37827e-06															Ccdc86	1.19845	3.90176	9.17127e-07	2.48948e-05
Serpina3k	-1.85327	11.2886	3.1336e-05	0.000373287															Zfp518b	1.19854	0.937018	0.000121458	0.00105517
P2ry4	-1.84435	3.67854	1.13336e-07	4.97653e-06															Nop56	1.19923	3.5775	4.12711e-08	2.29497e-06
Cxcr6	-1.84257	-0.351713	0.00219579	0.0101409															Trmt61a	1.20401	1.70618	2.49669e-05	0.000309496
Kantr	-1.84129	0.423392	1.95357e-06	4.3451e-05															Aox1	1.20613	6.27531	5.69916e-07	1.7054e-05
Gm32876	-1.8403	0.543092	0.000118743	0.00103867															Gsr	1.20687	6.43591	1.6711e-10	4.47366e-08
Srd5a2	-1.83929	1.35688	9.79573e-08	4.4489e-06															Asrgl1	1.21288	3.39027	3.31323e-09	3.95715e-07
Cyp2g1	-1.8338	1.66412	5.92627e-05	0.000614319															Gm15793	1.21668	7.69196	1.20333e-09	1.83642e-07
Prlr	-1.83081	7.61491	1.6955e-10	4.47366e-08															Rpl12	1.21696	7.70159	1.19811e-09	1.83642e-07
Gm31560	-1.82827	-0.00968544	0.0141189	0.0439046															Atp2b2	1.21939	2.11315	0.00911506	0.0312363
Fam167a	-1.8146	0.251629	0.000118878	0.00103867															Adora1	1.21983	4.24842	4.27958e-05	0.000477499
Cyp7a1	-1.80713	6.09386	0.000570466	0.003539															Hunk	1.22113	1.71909	5.281e-05	0.000560979
BC024139	-1.80204	0.74961	0.000666965	0.00401084															Plp2	1.22271	-0.406925	0.00127726	0.00667804
Gm34119	-1.79983	-0.386532	0.00456003	0.0180808															Zfas1	1.22456	2.17267	0.000284641	0.00207033
Adrb1	-1.79464	-0.401779	0.00179099	0.00871077															Nhej1	1.22696	0.479857	0.0010853	0.00585347
Bmf	-1.78904	2.37068	1.69677e-05	0.000224303															Rbbp8	1.22722	2.68085	1.48851e-08	1.03103e-06
Gm35724	-1.78407	0.760998	5.75266e-06	9.67108e-05															Jun	1.22813	4.437	0.00172269	0.00842933
Gm36041	-1.77646	1.5647	0.000366044	0.00249757															Tpm1	1.22922	4.93491	4.9448e-10	9.17795e-08
Rnd1	-1.7747	2.83261	1.99719e-06	4.4173e-05															Mcam	1.22982	2.10473	1.45926e-07	6.00086e-06
Oas1c	-1.76928	-0.739406	0.00328403	0.0139002															Ifi27l2b	1.23023	4.16451	1.69079e-06	3.90959e-05
Il6ra	-1.76768	4.38925	4.76633e-06	8.51308e-05															H1f2	1.23209	4.5532	1.48772e-06	3.55989e-05
Nrep	-1.76181	2.10535	3.95296e-05	0.000449081															Nrarp	1.233	1.15394	0.00376807	0.0155559
Adamts6	-1.76019	1.27043	4.75417e-05	0.000517011															Slc48a1	1.23366	5.75285	1.01944e-07	4.5758e-06
Gm1600	-1.75975	0.598061	0.00244587	0.0110217															Nedd9	1.23371	2.57246	6.95838e-08	3.4503e-06
Mlph	-1.74944	1.01996	0.0104068	0.0346769															Epb41l1	1.23797	2.09727	0.00143899	0.00732292
Dct	-1.7461	1.36914	5.65464e-05	0.000592421															Rhbdf1	1.23811	3.10281	2.02433e-09	2.67348e-07
Gm3787	-1.74503	-0.48985	0.00132678	0.00686117															Atf5	1.24012	7.75815	0.000400891	0.0026839
Lin7a	-1.74073	4.09155	2.76957e-10	6.1897e-08															Eln	1.24269	0.525601	0.000953814	0.00528172
Igtp	-1.74063	4.90014	0.000121655	0.00105622															Slc35g1	1.24949	4.68219	6.99066e-06	0.000111388
Psmb9	-1.73948	3.13216	1.21311e-07	5.22322e-06															Tuba4a	1.25235	6.8856	1.28218e-05	0.000180003
Ifi209	-1.73825	0.746311	1.75774e-05	0.00023103															Bhlhb9	1.25269	2.67813	5.32535e-05	0.000564816
Slc17a2	-1.73253	6.46552	1.12209e-05	0.000163089															Hgh1	1.25299	2.11896	2.6141e-06	5.3911e-05
Apol9b	-1.73127	6.10264	2.70628e-06	5.54787e-05															Galk1	1.25447	6.14559	2.28233e-05	0.000287331
Atp6v0d2	-1.7287	3.43292	0.000123135	0.0010673															H4c2	1.25897	-0.0123927	0.0152902	0.0466588
Iigp1	-1.72678	7.76244	8.20705e-08	3.83414e-06															Aldh1a1	1.25963	11.0301	7.75349e-08	3.73664e-06
Ppargc1a	-1.72175	3.26539	5.68913e-06	9.58776e-05															B4galt5	1.26222	4.33071	1.13408e-07	4.97653e-06
Glul	-1.71776	8.6356	4.05604e-07	1.31701e-05															Aldh1a7	1.26491	9.71446	1.40409e-07	5.82635e-06
Pigr	-1.71627	10.0416	1.45942e-09	2.11002e-07															Cyp4a14	1.27766	12.1407	4.34075e-06	8.00272e-05
Apol9a	-1.71608	6.02696	3.51662e-06	6.80144e-05															Slc44a3	1.27772	2.2428	2.15735e-05	0.000274004
Gvin-ps4	-1.71136	1.72265	5.26984e-05	0.000560227															Cd63	1.27943	2.03396	4.93305e-05	0.000533087
4732465J04Rik	-1.70839	-0.00972786	0.00582149	0.0219304															Nhp2	1.2799	4.3247	7.91434e-08	3.75914e-06
Ly6a	-1.70432	2.95851	0.000283435	0.00206524															Rpia	1.28125	1.23641	0.000180421	0.00144159
Lrit1	-1.6995	2.52568	1.00352e-06	2.6651e-05															Aldh18a1	1.28253	0.116268	0.00318941	0.0135876
Irgm2	-1.69845	5.65801	3.29788e-05	0.000387149															Tnfrsf19	1.28273	3.32239	1.8954e-05	0.00024589
Gm31249	-1.69749	0.749106	0.00301597	0.013002															Pdlim7	1.28342	1.68552	2.16051e-05	0.000274004
Arhgef37	-1.69748	4.06473	1.46548e-08	1.02813e-06															Gm39157	1.286	-0.366354	0.00378971	0.0156264
Ifitm7	-1.69602	0.244232	0.000552651	0.00345658															Akr1c19	1.28617	6.2062	4.03878e-08	2.25498e-06
C130026I21Rik	-1.69091	-0.337467	0.00196849	0.00935195															Ces2d-ps	1.28716	5.47441	3.26129e-06	6.4359e-05
Igf1	-1.68786	8.45461	1.71929e-11	1.02671e-08															Wee1	1.28753	3.0282	0.00366731	0.0152453
Gvin-ps2	-1.6877	1.72703	4.80218e-05	0.000521406															Me1	1.28877	7.96474	0.000597138	0.00367294
Sned1	-1.684	2.52326	6.20164e-08	3.14315e-06															Sesn2	1.29167	3.10727	3.04476e-07	1.06412e-05
9030616G12Rik	-1.6824	0.829379	6.37802e-05	0.000650833															Trpm4	1.29644	1.36929	0.000197744	0.00154671
Icos	-1.68065	-0.251513	0.00100118	0.00548293															Acta2	1.29791	0.156798	0.00967311	0.0327645
Ifi44	-1.68026	1.32475	0.00145042	0.00737013															Scamp5	1.29794	4.22268	1.40425e-10	3.93619e-08
AW112010	-1.67965	5.05838	2.32661e-08	1.44597e-06															Ddhd2	1.29807	4.33092	3.49746e-07	1.18028e-05
Gm5636	-1.67738	-0.529567	0.00654978	0.0239322															Kmt5a	1.30147	4.74661	1.27492e-09	1.92428e-07
Psmb8	-1.67605	3.84705	1.60294e-07	6.49449e-06															Cyp3a25	1.30181	9.63338	2.98873e-08	1.74346e-06
Rab36	-1.66894	-0.630993	0.00127601	0.00667804															Srm	1.30501	4.03488	7.92134e-08	3.75914e-06
Cyp4f18	-1.66676	1.20884	2.56449e-06	5.30887e-05															Slc19a1	1.30522	3.37652	3.04851e-05	0.000364415
Lrrc4c	-1.66305	0.0193297	0.000833718	0.00476138															Pgd	1.30575	5.3253	3.35232e-06	6.55899e-05
Irf5	-1.6617	2.76226	3.62107e-06	6.92425e-05															Gm12854	1.30929	2.43208	7.51179e-06	0.000117808
Elovl3	-1.65997	2.42895	0.000587304	0.00362871															Retsat	1.31041	10.1078	6.51206e-06	0.000106101
Gm16548	-1.64882	0.1047	4.96168e-05	0.000533245															Ect2	1.31252	2.07297	0.00158407	0.0078916
Gbp2	-1.64399	2.66017	0.000185551	0.00147741															Ces2c	1.3131	6.08441	1.7234e-05	0.000227167
LOC100041057	-1.63205	-0.680935	0.00279404	0.012249															Elovl6	1.31603	6.86384	0.00332418	0.0140528
Gm29941	-1.63161	-0.656368	0.000521407	0.00329872															Cyp3a59	1.31948	9.51678	2.96443e-08	1.74002e-06
C8b	-1.62859	6.09684	5.06795e-06	8.79053e-05															Fam187b	1.31995	0.62934	0.00563671	0.0213997
Tmem218	-1.62672	0.917805	0.00025778	0.00191074															Cks1b	1.32335	0.89125	9.6307e-07	2.5797e-05
Gm16116	-1.62014	0.51847	7.98108e-06	0.000123853															Srprb	1.32723	4.26451	2.28417e-07	8.36772e-06
4930480G23Rik	-1.61647	0.131288	0.00219729	0.0101444															H4c6	1.32833	-0.181608	0.0157482	0.0477275
Ppp1r3g	-1.61446	2.75543	0.0147013	0.0453655															Crat	1.33192	6.94328	1.89706e-07	7.33975e-06
Kcnt2	-1.61383	-0.737138	0.0132801	0.0418352															Cyp2c29	1.33374	12.4291	3.4375e-10	7.12087e-08
Fam161a	-1.61062	0.284074	9.61056e-05	0.000886762															Gm41857	1.3349	0.150218	0.0117035	0.0379005
Lipc	-1.60194	7.11719	1.00663e-09	1.68611e-07															Kbtbd12	1.33664	-0.552336	0.0158111	0.0478655
Cables1	-1.60019	2.01499	4.5739e-06	8.3319e-05															Anln	1.33908	0.478227	0.0161052	0.0485739
Asb2	-1.59973	0.6252	0.00298013	0.0129164															Aen	1.34087	3.26021	2.50003e-07	8.98897e-06
Tnik	-1.5978	0.475657	0.000458415	0.00296996															Usp20	1.34089	2.8949	5.16929e-07	1.59551e-05
Il18	-1.5819	2.85147	7.83158e-09	6.63992e-07															ND1	1.34169	12.3968	1.84917e-07	7.21546e-06
Ust	-1.58107	0.919744	0.000116723	0.001029															Casz1	1.3421	-0.560734	0.0142331	0.0441591
Gm26684	-1.57281	-0.635821	0.00901967	0.0309868															Cyp4a30b	1.34461	5.44699	2.22661e-05	0.000281607
Gm8615	-1.57093	3.55435	7.97631e-08	3.76476e-06															Pinx1	1.34642	0.829252	0.000479663	0.00307737
Gm15886	-1.57046	-1.02248	0.00737709	0.0263522															Cdk18	1.34647	5.24061	3.48786e-08	1.99779e-06
Fzd8	-1.56599	3.60379	7.33105e-06	0.000115472															Cyp3a57	1.34664	9.0469	9.48861e-09	7.5771e-07
Isg15	-1.56495	1.93348	3.23402e-05	0.000381937															Elovl7	1.34779	-0.822551	0.0141192	0.0439046
C1qtnf7	-1.5643	-0.680366	0.00770594	0.0273209															Tagln2	1.35148	3.88505	1.51716e-09	2.17065e-07
Ciita	-1.56407	0.674489	0.000876433	0.00495383															Hsp90aa1	1.35478	7.35487	1.27536e-05	0.000179478
Klrk1	-1.56398	0.437856	0.00129574	0.00674126															Mtmr11	1.36436	1.87876	0.000286883	0.00208153
Apol7c	-1.56172	4.49375	3.66292e-08	2.07038e-06															Cyp2c53-ps	1.36777	3.20202	0.000190375	0.0014999
Gvin-ps3	-1.56065	3.20376	0.000355578	0.00244193															Impdh1	1.37012	1.31486	1.49121e-05	0.000202789
Usp18	-1.55422	2.25788	0.000172686	0.0013903															Arid3a	1.37023	0.0333961	0.0021579	0.0100199
Hexb	-1.55347	3.61733	2.21838e-10	5.25336e-08															Tubb6	1.37037	3.0288	3.90833e-07	1.29352e-05
Tlr12	-1.55177	2.57601	4.22722e-06	7.85668e-05															Tuba1a	1.37283	6.69048	8.01938e-06	0.000124178
Susd4	-1.54965	0.20283	0.00279118	0.0122404															Tuba1b	1.37305	6.69964	5.59246e-06	9.44802e-05
Prodh	-1.54792	7.04284	3.3244e-07	1.14151e-05															Gsta4	1.37517	6.13603	5.40427e-07	1.6495e-05
Gm5724	-1.54768	2.39226	3.62541e-05	0.000420566															Anxa2	1.37619	3.14911	2.78807e-06	5.66481e-05
St6galnac6	-1.54639	4.52675	2.05336e-08	1.30984e-06															Kbtbd8	1.3823	-0.180147	0.0143462	0.0444508
Itih4	-1.54358	10.1229	2.73055e-06	5.57347e-05															Ces2f	1.38527	0.178676	0.00325598	0.0138059
Apol7a	-1.54309	6.08321	8.43387e-09	6.97826e-07															Creb3l1	1.39176	-0.441117	0.000678281	0.00406288
Plac9a	-1.54011	0.421011	0.00175821	0.00858477															H4c1	1.39742	-0.228735	0.0122135	0.0391763
Serpina3m	-1.53302	10.1375	3.76796e-05	0.000433442															Ier5l	1.39809	-0.306909	0.0109526	0.0361793
Tbc1d30	-1.53117	2.58497	0.000107671	0.000967839															Fam83f	1.39836	0.844303	0.00499392	0.0194973
Slc13a3	-1.52996	3.30544	2.98942e-05	0.0003586															Nek2	1.40013	2.03922	0.0001901	0.00149887
Ntn3	-1.51333	2.03638	2.67412e-05	0.000327354															H4c17	1.40073	-0.0415209	0.00872671	0.0301159
Gvin3	-1.50859	4.09019	9.61331e-05	0.000886762															Ccdc149	1.40485	0.518892	0.000624108	0.00380814
C4a	-1.50566	8.95883	1.40601e-06	3.42569e-05															Lgals1	1.4072	3.21788	1.51567e-05	0.000205505
Gvin-ps1	-1.50475	3.25788	0.000165415	0.0013404															Acyp2	1.40856	-0.000472829	0.0150955	0.0462494
Klra2	-1.50256	0.76037	4.72832e-05	0.000515016															H4c3	1.4152	-0.295993	0.0146767	0.0453
Gvin1	-1.50226	4.50853	0.000188118	0.00148832															H4c18	1.41845	-0.0390187	0.00792771	0.0279413
Ctcflos	-1.50196	0.328292	0.00326217	0.0138204															Prg4	1.42447	9.06618	0.0141577	0.0439847
Gvin2	-1.50104	4.50754	0.000189364	0.00149392															Lyve1	1.42726	3.79616	0.000566426	0.0035219
Serpina3c	-1.49741	6.86287	6.38379e-06	0.000104882															S100a11	1.43325	2.29732	3.35112e-06	6.55899e-05
Art2b	-1.49651	-0.267259	0.0105425	0.0350862															Tuba1c	1.4354	6.85762	4.73884e-06	8.48604e-05
Ly6e	-1.49541	7.30607	1.9946e-07	7.56791e-06															Igsf23	1.4381	-0.131352	0.0160624	0.0484659
Gm29417	-1.49423	-0.38948	0.000169135	0.00136571															Colgalt2	1.44107	-0.420305	0.0104066	0.0346769
Tifa	-1.4875	3.05772	4.94279e-07	1.54998e-05															Slc6a9	1.4469	4.66603	5.16133e-07	1.59551e-05
C4b	-1.48641	9.35716	1.86435e-06	4.23254e-05															2010003K11Rik	1.4508	4.1558	5.75209e-05	0.000599766
Folr2	-1.48457	2.92113	6.74576e-07	1.94649e-05															Fchsd1	1.45258	-0.590392	0.00904752	0.0310669
Map3k8	-1.47838	0.498697	3.79211e-05	0.00043519															Entpd5	1.46511	8.86572	1.80784e-10	4.59827e-08
Gm41021	-1.47574	-0.56106	0.00294724	0.0128183															Hilpda	1.46814	0.735708	0.000243856	0.00182427
Pilrb1	-1.4753	0.817821	0.000336231	0.002349															Gpatch4	1.47044	2.77727	3.61759e-06	6.92425e-05
Gas1	-1.47156	4.20176	9.36672e-05	0.000866926															Tsr1	1.47711	2.69235	4.37287e-09	4.8411e-07
Gnpda1	-1.47009	4.0373	1.56608e-08	1.0755e-06															P4ha2	1.47851	1.87348	3.68386e-06	6.98001e-05
Cyp2c23	-1.46829	7.88579	1.03442e-06	2.69597e-05															Pla2g12a	1.48006	5.05573	5.30543e-08	2.80163e-06
Aox3	-1.46578	7.27077	1.25119e-06	3.14417e-05															Atg16l2	1.48051	2.33891	1.4709e-06	3.52579e-05
Agtr1b	-1.46399	3.72227	2.28241e-07	8.36772e-06															Htatip2	1.48499	6.03975	2.90305e-11	1.47679e-08
LOC115486519	-1.46024	-0.657702	0.00224627	0.0103013															Pyroxd2	1.48623	4.26399	1.00619e-08	7.92443e-07
Gvin-ps5	-1.45652	2.24692	0.000636328	0.00386895															Tstd1	1.48845	2.7046	0.000148835	0.00122778
Clec4a1	-1.45552	0.844308	0.0041225	0.0166831															Fst	1.48899	0.0853167	0.0022088	0.0101839
Ifitm1	-1.45023	2.19529	1.31886e-08	9.68692e-07															Dynll1	1.49403	3.76205	3.29032e-06	6.48387e-05
Car3	-1.44837	9.42613	4.94215e-06	8.71378e-05															Gdf15	1.50534	4.29576	0.00343233	0.0144212
Tmem266	-1.44528	-0.0713165	0.00231393	0.0105304															Ephx1	1.50891	9.26059	5.5471e-10	1.0093e-07
Mxd1	-1.44276	2.06696	1.81259e-06	4.14859e-05															Cyp3a16	1.51141	12.4795	5.7088e-09	5.7741e-07
Plac8	-1.44191	2.12755	8.98246e-06	0.000136175															Cbr1	1.51195	6.7148	2.11458e-08	1.3262e-06
Gm8995	-1.44164	3.82063	0.000199457	0.00155833															Ces2a	1.51357	9.37929	2.70804e-12	2.47967e-09
Cyp8b1	-1.4405	7.40294	0.00185092	0.00891925															Pld6	1.51471	-0.191059	0.00300775	0.0129788
A530032D15Rik	-1.42676	-0.521537	0.0130839	0.0413407															Fbf1	1.52251	2.80317	0.00283494	0.0123967
Lipg	-1.42204	3.08862	0.000307121	0.00219709															Hsd17b13	1.52588	8.42512	4.77389e-09	5.16294e-07
Lhpp	-1.4219	5.96487	6.88077e-06	0.000110149															Clstn3	1.52862	2.36631	3.80453e-05	0.000435823
Cd207	-1.41764	1.49381	0.00021546	0.00165511															Cyp3a44	1.53369	13.0436	1.07018e-09	1.73139e-07
Gm32624	-1.41688	-0.582583	0.0122202	0.0391885															Samd4	1.53916	2.66285	1.78029e-08	1.17559e-06
Dleu2	-1.41558	2.31714	7.01639e-06	0.000111411															Fbxw9	1.54164	3.84789	2.3748e-08	1.46268e-06
Mmd2	-1.41504	2.32392	0.00272435	0.0120279															D630045J12Rik	1.54321	2.70838	4.851e-07	1.52468e-05
C1s2	-1.41494	7.13414	1.28647e-07	5.43682e-06															Pard3b	1.54889	2.36819	4.2781e-07	1.3761e-05
Sertad3	-1.41431	0.671591	6.24212e-05	0.000640774															Adgrg1	1.55165	2.00765	9.86522e-08	4.4572e-06
Cyp4f40	-1.41401	1.87121	6.72669e-06	0.000108313															Gm52676	1.55278	0.514743	0.00421278	0.0169407
S1pr5	-1.41355	0.973292	0.00101206	0.00552901															Cyp3a41a	1.55829	13.1233	3.00538e-10	6.43432e-08
Trpc6	-1.41295	0.177725	0.000434637	0.00285224															Cyp3a41b	1.55841	13.1213	3.045e-10	6.43432e-08
H2-K1	-1.41048	9.46252	6.3019e-10	1.1097e-07															Sh3pxd2b	1.56176	0.584145	2.3117e-06	4.97667e-05
5430403G16Rik	-1.41046	1.03596	0.00298153	0.0129184															Haus8	1.56452	1.4071	0.000471841	0.00304117
Cd274	-1.40957	1.48224	0.00189907	0.00909159															Adam11	1.56712	4.44312	1.97935e-05	0.000255752
Uba7	-1.40935	2.68624	4.96136e-05	0.000533245															Nes	1.57079	1.06991	0.000869984	0.00492676
H2-Ab1	-1.40718	4.81839	0.000100278	0.00091613															Inhbb	1.57138	1.77747	0.000542378	0.0034085
Ifit3	-1.4031	3.3329	0.00051366	0.00325571															Cyp3a11	1.57253	13.3241	1.72628e-10	4.47366e-08
Ccdc138	-1.39987	1.07431	0.000447054	0.00291562															Myom1	1.58085	-0.63209	0.00154943	0.00775281
Camk4	-1.39913	0.687811	0.00188678	0.00904679															Rbm3	1.58176	5.2047	9.75458e-05	0.000896594
Nat8	-1.39774	2.10889	4.00521e-06	7.47548e-05															Rbm3-ps	1.58769	4.51163	0.000151474	0.00124655
Gulo	-1.39715	7.61329	6.32219e-08	3.15979e-06															Sdr39u1	1.59685	0.775488	1.36725e-05	0.000189497
Npr2	-1.39692	4.84983	9.04591e-09	7.30856e-07															Ugt1a10	1.61587	5.66902	3.49086e-08	1.99779e-06
Adgre4	-1.39482	2.77772	2.32512e-06	4.98992e-05															Nt5c3b	1.61674	1.65319	8.20385e-05	0.000781964
Zfp882	-1.38632	0.388924	3.9611e-05	0.000449263															Serinc2	1.61884	4.15866	6.88029e-09	6.01915e-07
Hacd4	-1.38397	0.515536	0.000875406	0.00495006															Phospho1	1.63228	-0.490308	0.00108682	0.00585621
Rgs12	-1.3793	2.0415	1.348e-06	3.33599e-05															Ugt1a9	1.63459	6.44322	2.4622e-08	1.50304e-06
Ifi47	-1.3759	3.76376	3.96968e-05	0.000449864															Mrap	1.64036	5.63756	2.93911e-08	1.74002e-06
H2-DMa	-1.37576	1.89339	1.18185e-05	0.000169443															Gpat3	1.64196	4.65497	2.73744e-07	9.64071e-06
Satb1	-1.37452	-0.390444	0.0061773	0.0228586															Insc	1.64369	3.20626	7.98937e-06	0.000123853
Igfals	-1.37388	6.07686	1.15645e-06	2.96861e-05															Slc35d1	1.64492	7.08543	4.50189e-11	1.89456e-08
Apof	-1.37157	8.05197	8.27195e-13	1.19014e-09															Gm46559	1.65172	-0.0356115	0.000229594	0.00174033
Serpina11	-1.37094	4.7214	7.27859e-07	2.06127e-05															Dhrs9	1.65342	1.00954	0.00168236	0.00826735
Adamdec1	-1.36915	0.962519	2.50802e-05	0.000310619															Gm52670	1.65722	-0.470639	0.00256266	0.0114428
Wdr90	-1.36608	1.27659	0.000341558	0.00237534															Thrsp	1.65733	7.04933	0.0111664	0.0367353
Ifit3b	-1.3655	3.12394	0.000729644	0.00429561															Fasn	1.65925	9.10855	0.00604573	0.0224914
Ly6g2	-1.3628	6.28983	3.09375e-11	1.51759e-08															Trib3	1.67698	4.54996	4.78969e-05	0.000520462
Zfp108	-1.3584	0.639179	0.000592279	0.00365287															Pla2g6	1.67876	5.8339	4.88416e-10	9.17795e-08
Rtp4	-1.35746	2.96853	3.27056e-05	0.000384902															Tnfrsf23	1.6789	0.653605	0.00152121	0.00763943
Mcc	-1.35705	5.1358	1.30291e-08	9.62123e-07															Rap1gap2	1.69625	0.289274	0.00323231	0.0137363
Gm32063	-1.35553	1.23684	0.00819399	0.0286868															Sox12	1.70278	2.41202	4.08344e-05	0.000460971
Notum	-1.35111	4.43028	0.000104688	0.000945361															Eda2r	1.71702	-0.477892	0.00420583	0.0169296
Wfdc17	-1.34864	3.00454	0.000108709	0.000973832															2410006H16Rik	1.71861	2.74325	0.000888531	0.00500577
Cdo1	-1.34859	9.83448	4.90044e-10	9.17795e-08															Gm11832	1.7237	-0.11941	0.00121125	0.00641595
Wdyhv1	-1.34784	1.50751	1.07362e-05	0.000157376															Ppp1r14b	1.72588	3.87127	6.14578e-05	0.000632302
C1s1	-1.34574	7.76826	1.62742e-07	6.55502e-06															Mgst3	1.7289	5.10012	2.95506e-08	1.74002e-06
Arrdc3	-1.3452	6.74713	0.00639463	0.0235029															Birc5	1.74269	0.126967	0.00606479	0.0225379
Rab6b	-1.34485	0.101986	0.000839167	0.00478382															Gstm6	1.74526	7.63491	8.13169e-11	2.64699e-08
Hbb-bt	-1.34463	6.56456	0.000562585	0.00350118															Gck	1.75135	5.69114	0.0018162	0.00879196
H2-Eb1	-1.33605	4.60753	0.000383143	0.00259163															Pex11a	1.76051	6.73122	2.25578e-09	2.92294e-07
Ccn1	-1.33457	2.83244	0.000668361	0.00401395															Sox9	1.76431	1.50014	3.96428e-07	1.30128e-05
Zfp575	-1.33174	0.150114	0.00103908	0.00564996															Rrp12	1.76461	2.78808	5.9027e-08	3.05938e-06
Ampd3	-1.32952	-0.384468	0.00469142	0.0185207															Smpd3	1.76627	3.10178	3.33413e-05	0.00039107
E2f8	-1.32819	2.07249	0.00588059	0.0220538															Aqp4	1.77209	2.44428	3.14e-05	0.000373725
4933411K16Rik	-1.32736	-0.452152	0.00626827	0.0231313															D17H6S56E-5	1.77409	2.71853	0.00187615	0.00901329
Calhm6	-1.32679	0.133049	0.00252615	0.0113129															Tubb3	1.78154	1.65783	0.000219608	0.00168228
Trim34b	-1.32511	1.68115	1.46604e-05	0.000200359															Cyp2a4	1.78783	10.9132	6.8769e-06	0.000110149
Ppfia4	-1.325	-0.535381	0.011617	0.0377576															Hcn2	1.79062	-0.664178	0.00372434	0.0154227
Tap1	-1.32134	4.12218	3.16069e-05	0.000375537															Cyp2a5	1.7947	10.9493	6.50791e-06	0.000106101
Plcxd1	-1.31694	-0.0388859	0.0131877	0.0415823															Gm33721	1.80057	-1.08686	0.0095234	0.0323292
H2-T24	-1.31388	2.62671	1.52185e-06	3.62264e-05															Fermt1	1.80088	1.32873	9.29317e-05	0.000862444
Pdlim4	-1.31288	-0.538908	0.00135486	0.00696967															Pdk4	1.81665	5.80866	0.00163377	0.0080952
Zfp763	-1.31067	1.15171	0.000394359	0.00264996															Grb10	1.81756	2.30509	6.14853e-07	1.79681e-05
Fam81a	-1.30973	-0.17619	0.000771184	0.00448823															Syt12	1.81889	-0.0422456	1.33967e-05	0.000186427
Gm38679	-1.30944	0.565255	0.0136028	0.0426078															Racgap1	1.82643	0.530333	0.0148092	0.0455367
Slc7a2	-1.30652	9.05591	2.51057e-05	0.000310655															Ptp4a3	1.83377	3.63242	5.3238e-08	2.80163e-06
Serpina3i	-1.30644	3.87183	9.41254e-05	0.000870581															Vldlr	1.83885	5.06211	3.90615e-07	1.29352e-05
Slc16a9	-1.30581	1.22675	1.44963e-05	0.000198511															Alas1	1.84387	9.03822	0.00027444	0.00201466
Gm33462	-1.30532	-0.0185978	0.0152337	0.0465278															Fmo5	1.85092	9.66634	6.12419e-08	3.12698e-06
Serping1	-1.30363	8.78094	8.43103e-08	3.91438e-06															Mmp11	1.86725	-0.777664	0.00414427	0.0167497
Disp2	-1.30085	1.63254	5.95232e-05	0.000616555															Acot4	1.87314	8.02502	2.0208e-06	4.46232e-05
Zfp934	-1.29727	1.67092	0.00367876	0.0152837															Ugdh	1.87771	8.00769	4.1753e-11	1.84993e-08
H2bc21	-1.29487	0.903723	0.000129646	0.00110853															Peg3	1.89983	4.18652	8.82684e-06	0.000134558
Kcnj16	-1.2941	0.0648312	0.00510924	0.0198629															Ntrk1	1.90296	-0.184875	0.000781163	0.00453286
Fcgr1	-1.29291	1.23401	4.75654e-06	8.50666e-05															Spon2	1.91432	3.98344	0.00011189	0.000992769
Inpp4b	-1.29224	0.0531766	0.000249057	0.0018561															Cyp2b13	1.91842	1.37308	0.0026069	0.0115951
4930522L14Rik	-1.29085	2.98503	5.17268e-06	8.89196e-05															Gm36393	1.92762	2.11637	9.33098e-07	2.5179e-05
Tlcd2	-1.28941	5.15459	0.000581446	0.00360182															Krt23	1.93269	3.98792	3.34194e-05	0.000391652
Serpina3h	-1.28802	4.3562	0.000431823	0.00283784															Prune1	1.93289	5.04376	1.70863e-11	1.02671e-08
Gm12909	-1.28535	1.49053	0.00909874	0.0312016															Cyp2b23	1.94134	-0.360586	0.0164556	0.0493704
Ctsc	-1.27993	6.03623	1.25411e-07	5.33288e-06															Srxn1	1.9435	6.17205	1.24405e-11	8.54352e-09
Trim30d	-1.27938	2.24744	1.40568e-05	0.000193637															Alpl	1.9454	4.21948	4.29587e-10	8.42911e-08
Car14	-1.27576	3.67688	6.23706e-05	0.000640733															Nuf2	1.95751	-0.741951	0.0150868	0.0462333
Foxq1	-1.27387	3.17194	0.00498748	0.0194915															Ccna2	1.97268	0.147392	0.00205216	0.00966667
Itgb7	-1.27372	0.784992	0.000507583	0.00322314															Fyb2	1.97387	2.52636	7.1026e-09	6.17431e-07
Arrdc4	-1.27302	3.8968	4.40292e-07	1.39663e-05															Smoc2	1.98309	2.87039	7.30272e-05	0.000715696
Serpina3j	-1.27284	3.36402	0.000355116	0.00243998															Adamtsl1	1.98729	0.456956	3.54471e-06	6.82841e-05
Ccdc157	-1.2723	2.92772	5.46116e-06	9.29159e-05															Tubb4a	1.99053	0.822725	0.0009408	0.0052272
Fgl2	-1.27141	2.08789	0.000226961	0.00172418															Lysmd2	1.9906	0.734731	0.000241999	0.00181235
Slc22a30	-1.26855	6.11974	1.67245e-05	0.000221729															Npnt	2.00133	1.01822	0.00271154	0.0119829
Dhx58	-1.26647	2.21103	0.000127193	0.00109188															Gstm4	2.00815	7.66633	2.74713e-13	5.39027e-10
A930038B10Rik	-1.26574	0.117354	0.00348312	0.0145816															Cdca3	2.00875	1.10085	0.000796196	0.00459485
Slc2a13	-1.2656	-0.489867	0.00584414	0.0219739															Nat8f5	2.01052	-0.256554	0.00503499	0.0196242
Zfp334	-1.26236	0.564289	0.000665733	0.0040087															Gm31356	2.01565	-0.0288602	0.00152235	0.00764236
Slc22a29	-1.261	5.15867	3.41259e-06	6.64849e-05															Uap1l1	2.01911	3.42017	4.81019e-11	1.89456e-08
Rgs10	-1.26061	-0.0930458	0.00216554	0.0100485															Gpam	2.02	8.28301	1.37746e-05	0.000190721
LOC115488130	-1.25973	2.42349	8.2799e-05	0.00078702															Plk1	2.02949	-0.517328	0.00917531	0.0313958
Gm34050	-1.25878	0.0894826	0.00619489	0.0229036															Cyp2b19	2.0296	1.15798	0.000145863	0.00120834
Gm34667	-1.25818	2.02666	1.02144e-05	0.000151343															Tubb4b	2.03051	6.66851	7.78116e-09	6.63815e-07
Herc6	-1.25664	3.24055	1.40669e-06	3.42569e-05															Gadd45b	2.03094	3.52996	1.30669e-05	0.000182207
Slco1a6	-1.25499	2.88992	0.000134785	0.00114347															Synpo	2.03573	3.29418	3.79364e-07	1.2647e-05
Pglyrp2	-1.25317	6.50806	7.43027e-08	3.61896e-06															Jazf1	2.03903	1.23893	5.03675e-08	2.69182e-06
Sdf2l1	-1.25258	2.76746	0.00169248	0.00830223															Arhgef2	2.0565	2.90268	2.04893e-07	7.71017e-06
Syt1	-1.25078	3.38195	2.64038e-06	5.42898e-05															BC048507	2.06402	-0.930099	0.000226631	0.00172262
Slc22a28	-1.24983	5.86717	4.25274e-05	0.000475663															Mogat1	2.07105	0.988059	3.10334e-05	0.000370003
Cib2	-1.24945	1.26906	0.00305052	0.0131221															Gstp2	2.08968	8.27393	1.27844e-08	9.49152e-07
Acss3	-1.24917	5.84159	1.16174e-09	1.83407e-07															Comtd1	2.09776	-0.502105	0.00101833	0.00555469
Cd59b	-1.24862	3.27464	1.17936e-06	3.00529e-05															Gstp-ps	2.11479	8.33034	6.72665e-09	5.96068e-07
Bank1	-1.24766	0.823912	0.000637122	0.00387069															Adamts15	2.12247	0.208634	0.000319474	0.00226652
Cyp4f37	-1.24745	2.49092	3.19182e-06	6.35358e-05															Iqgap3	2.13141	-0.128017	0.00809619	0.0284256
Ms4a1	-1.24281	-0.769671	0.0151945	0.0464597															Miox	2.15404	-0.757539	0.00999593	0.0336423
Gm13522	-1.23781	-0.751422	0.0136704	0.0427707															Gstp1	2.16348	8.55885	2.07228e-09	2.71075e-07
Slc29a1	-1.23702	6.98336	1.35114e-09	2.01717e-07															Bmper	2.17166	1.46068	9.21674e-06	0.000139418
Sp4	-1.23647	2.5447	6.03568e-07	1.77933e-05															Synj2	2.19499	2.31383	1.70432e-06	3.92108e-05
S1pr1	-1.23505	5.01421	1.63513e-05	0.000217621															Fanca	2.20926	-0.666751	0.000267985	0.00197361
Map3k21	-1.23382	2.43267	2.5646e-06	5.30887e-05															Lpl	2.2267	6.03818	1.38863e-08	9.83258e-07
Zbtb8a	-1.23296	0.130574	0.00148842	0.007516															BC049987	2.22692	0.340128	0.00296744	0.0128736
Zfp936	-1.23128	0.645427	0.000266834	0.00196619															Acot5	2.22948	7.7733	4.91421e-06	8.67566e-05
AW011738	-1.23002	-0.516668	0.0107166	0.0355537															Ckap2l	2.23057	0.136837	0.00711099	0.0255813
Nuak2	-1.22837	2.63402	8.54865e-06	0.000131044															Defb1	2.23203	1.93768	2.33028e-05	0.000293098
C730014E05Rik	-1.22758	3.20625	8.72555e-08	4.02166e-06															Smox	2.2402	2.26762	6.0078e-07	1.77933e-05
Gm33377	-1.2267	0.975546	0.000137668	0.00115933															Marveld3	2.25014	-0.995912	0.00229154	0.0104566
C8a	-1.22553	7.25762	0.000143324	0.00119451															Cdc20	2.25089	1.13658	0.00463479	0.0183336
Serpina3g	-1.22529	4.15184	0.000398993	0.00267456															Cyp2b10	2.26549	2.69535	6.39266e-07	1.86417e-05
Zfp455	-1.22319	1.10718	0.000120176	0.00104801															Extl1	2.26866	2.19562	0.000173923	0.00139616
Trim34a	-1.2202	2.14735	6.06573e-05	0.000625472															Cyp2b9	2.28396	3.64622	5.10235e-06	8.81051e-05
Il2rb	-1.21939	1.2358	0.000206859	0.0016043															Pnpla3	2.30934	0.282252	0.00229752	0.0104769
Dgka	-1.21875	2.29582	5.02922e-06	8.7817e-05															Rundc3b	2.3142	-0.183764	2.48421e-05	0.000308504
Gm30784	-1.21096	1.89591	5.72245e-05	0.000597702															Dnah11	2.31998	-0.864581	0.00134499	0.00692405
Serpinb1b	-1.2095	3.0191	0.00292904	0.0127553															Arhgap22	2.32192	-0.512652	0.000108641	0.000973832
LOC118567882	-1.20729	0.092556	0.00780873	0.0276425															Acot6	2.3279	7.45408	2.02014e-05	0.000260288
Sntg2	-1.20674	1.81145	1.35321e-05	0.00018812															Acot1	2.33853	9.07453	1.94402e-08	1.24772e-06
Nfam1	-1.20627	1.91497	4.09553e-05	0.00046184															Kif20a	2.36665	-0.588553	0.00890677	0.0306526
Pim2	-1.20454	0.664444	0.00229914	0.0104794															1700067K01Rik	2.36891	1.11746	0.00020665	0.0016043
Coq10a	-1.20284	3.55492	1.85928e-06	4.22802e-05															Gstm2	2.37692	7.66164	2.65468e-11	1.40239e-08
EU599041	-1.20181	-0.305092	0.00568452	0.0215444															Tubb2b	2.38013	6.13307	3.00158e-06	6.0185e-05
Il2rg	-1.20121	1.33888	0.000632183	0.00385399															Dmpk	2.41065	5.38294	6.0968e-14	3.87759e-10
Plxnb1	-1.20114	4.73019	1.12659e-08	8.6445e-07															0610042G04Rik	2.41231	0.337118	0.00267592	0.0118676
Hbb-bs	-1.19961	6.85649	0.00115114	0.00614865															Rasl10b	2.42707	-0.397348	0.000924687	0.00515864
Nlrc3	-1.19922	2.42705	0.00134202	0.00691658															Ddit4	2.44718	2.62058	6.35338e-05	0.000649239
Kcnj10	-1.19815	0.34318	0.000690203	0.00411633															Nebl	2.45012	0.829758	1.59367e-05	0.000213136
Adh4	-1.19813	6.3281	1.92347e-06	4.29575e-05															Limk1	2.45774	1.99101	5.28327e-07	1.61977e-05
Itgal	-1.1968	3.55426	2.37076e-06	5.03705e-05															Fgf21	2.46852	1.2784	0.000983058	0.00540525
Slc16a10	-1.19528	6.21228	4.99891e-06	8.78005e-05															Serpine1	2.47879	1.33663	0.000309009	0.00220939
Gabbr2	-1.1939	4.89921	2.8064e-08	1.66865e-06															Tubb2a	2.48394	6.54721	8.17756e-07	2.25088e-05
Hykk	-1.19275	6.1889	6.36316e-09	5.85967e-07															Snhg11	2.48525	1.33742	2.45383e-08	1.50304e-06
Enpp1	-1.19261	4.83574	1.19375e-10	3.48855e-08															Gm13657	2.48611	0.324469	7.19802e-05	0.000709726
Ppm1k	-1.1926	6.39641	4.08482e-07	1.32323e-05															Ckap2	2.49085	0.596982	0.00481343	0.0189143
Slc22a27	-1.19241	5.16424	5.92585e-06	9.88962e-05															Acot2	2.49446	8.84418	2.7261e-08	1.62795e-06
Efcab8	-1.19099	-0.355424	0.0147723	0.0454726															Nupr1	2.51457	-0.523898	0.00926668	0.0316454
Sp5	-1.18842	0.927611	0.00825686	0.028813															Zmynd12	2.52847	-0.770112	0.00487704	0.0191116
Cdk14	-1.18833	0.237817	0.0020664	0.00971129															Akr1b7	2.54227	3.09069	1.34946e-08	9.83258e-07
Mme	-1.18722	5.42111	0.00154277	0.00773585															Ttll8	2.5514	-0.653996	0.00378461	0.0156101
Lepr	-1.18498	4.08361	0.00722828	0.0259421															Anks6	2.61651	0.0689203	1.37667e-06	3.38864e-05
Fam214a	-1.18431	5.40844	2.4713e-07	8.90899e-06															Rap1gap	2.62774	3.06098	3.09631e-07	1.07665e-05
Gm4262	-1.18237	0.0294632	0.00399321	0.016275															Ehhadh	2.68304	11.5481	2.94082e-12	2.52451e-09
Ppp1r3c	-1.18026	5.03958	0.00126102	0.0066186															Clcf1	2.70003	0.265972	0.000110366	0.000984338
H2-Q5	-1.17786	5.22865	1.27707e-07	5.41374e-06															Cgref1	2.72055	0.20065	0.000313331	0.002231
H2-Aa	-1.17738	4.9273	0.000706002	0.00418513															Themis	2.75873	1.89236	4.46462e-06	8.19807e-05
Rdh16f2	-1.17613	6.48018	4.14368e-11	1.84993e-08															Gm11639	2.76447	-1.15152	0.000613376	0.00375768
Gm5424	-1.17505	10.7396	1.03815e-05	0.000153157															Ctps	2.79761	2.89009	1.15182e-11	8.32643e-09
Septin1	-1.17489	-0.185454	0.00215494	0.0100129															Mthfd2	2.81267	-0.502709	2.41955e-06	5.0892e-05
Casp1	-1.17439	0.684576	0.000930692	0.0051828															Gstm1	2.82159	11.9441	1.13146e-13	3.87759e-10
Efemp1	-1.17254	2.65981	0.000414786	0.00275355															Slc39a5	2.84951	4.4297	2.57422e-09	3.25368e-07
Zfp456	-1.17123	0.841817	5.68561e-05	0.000595212															Gm38416	2.86732	-1.3931	0.0148322	0.0455617
Fmo2	-1.17019	4.9041	0.0019465	0.00927338															Mfge8	2.86883	4.92639	1.68424e-12	1.92775e-09
Ifi207	-1.16676	4.48641	0.000518358	0.00328246															Gm19619	2.87794	0.932494	3.67671e-09	4.27963e-07
Axin2	-1.16664	2.63927	0.000232549	0.00175498															Myc	2.91183	3.71606	1.91702e-11	1.09709e-08
Agtr1a	-1.16574	5.87091	8.94092e-11	2.79099e-08															Mthfd1l	2.93105	0.804067	4.55503e-05	0.000501309
Mbl1	-1.16464	6.90535	4.26839e-07	1.3761e-05															Prrg4	2.95605	2.30184	4.60378e-11	1.89456e-08
Rab3a	-1.16373	1.58658	6.96978e-05	0.000693134															Tnfrsf12a	2.97347	2.4065	5.18944e-08	2.76267e-06
Kcna2	-1.16092	1.69998	0.000595402	0.00366555															Esm1	2.98635	0.321242	0.00061588	0.0037663
Ghr	-1.15935	8.09326	1.40512e-09	2.05312e-07															Gipc2	3.01375	-0.459725	1.20241e-05	0.000171496
Gm11437	-1.15885	1.38639	0.000137403	0.00115901															Prss8	3.01496	3.47121	8.28986e-09	6.90068e-07
Serpina3n	-1.15676	8.16385	0.00072575	0.00427452															Atf3	3.02518	1.38819	3.30946e-06	6.51225e-05
Gpr65	-1.15271	0.587061	0.00235683	0.0106751															Gadd45a	3.05265	1.70541	5.23953e-09	5.53576e-07
Slc35e2	-1.15167	5.37513	4.4058e-09	4.8411e-07															Tubb2a-ps2	3.0879	-0.460188	1.82186e-05	0.00023809
Praf2	-1.1512	0.633871	0.0154309	0.0469627															Tfrc	3.09655	4.3988	8.55886e-07	2.34642e-05
Gm4951	-1.15106	6.45174	1.7305e-08	1.15863e-06															Myo15b	3.10038	1.34485	2.06942e-08	1.30984e-06
Clcn2	-1.15058	4.79746	1.19031e-07	5.14392e-06															Cdkn1a	3.10226	3.00563	4.47092e-06	8.19867e-05
Acvr2b	-1.15019	2.5017	0.000192034	0.00150978															Ttc39a	3.22057	1.20361	2.99568e-08	1.74346e-06
Ass1	-1.14964	10.8177	1.0365e-05	0.000153078															Cidec	3.22485	3.19861	1.65506e-08	1.11981e-06
Apon	-1.14734	7.23653	1.37735e-09	2.03418e-07															Plekhh1	3.27232	-1.22893	0.000860866	0.00488595
Ap3m2	-1.14724	0.1811	0.00166343	0.0081978															Snhg14	3.30798	0.00932062	0.000651403	0.00394142
Ly86	-1.14675	1.79715	6.01701e-05	0.000621677															Nol3	3.36498	1.5364	2.56536e-10	5.97208e-08
Gm17025	-1.14558	-0.246944	0.00665724	0.0242218															Mapk13	3.41619	-0.483483	2.76659e-05	0.00033747
Zfp85	-1.14527	1.26488	6.56514e-05	0.000664007															Ctse	3.55528	1.12239	1.00511e-06	2.6651e-05
Fhod3	-1.14474	-0.139438	0.0116421	0.0378081															Ccdc120	3.58683	1.54936	5.97906e-11	2.21952e-08
Car5a	-1.14292	4.82284	4.39849e-07	1.39663e-05															Krt79	3.61656	-1.12744	1.04138e-05	0.00015347
Efna1	-1.14242	4.46594	0.00179016	0.00870982															Abcc4	3.65841	6.23348	7.26185e-12	5.86715e-09
Ms4a4d	-1.14212	1.32852	0.000294657	0.00212894															Rims4	3.68366	-0.824997	0.000413392	0.00274828
Tbc1d8	-1.1405	3.61645	0.000124902	0.00107692															Osbpl3	3.73229	1.92537	2.1517e-10	5.20639e-08
Eif4e3	-1.13992	2.45222	7.50514e-05	0.00073005															Olfm2	3.84961	-0.664986	1.0644e-06	2.7595e-05
Il15	-1.13911	0.416744	0.00514502	0.0199477															Treh	3.90324	1.99093	1.80101e-07	7.06767e-06
Txndc16	-1.13885	2.1401	2.93229e-05	0.000355159															Ppp1r42	4.00034	0.174892	1.6171e-05	0.00021564
Gm41963	-1.13679	1.55832	0.000100738	0.00091936															Bmp8b	4.084	-1.1532	0.000151404	0.00124655
Serpina3f	-1.13654	4.27386	0.000142217	0.00118821															Gm10639	4.1116	7.85529	1.48691e-08	1.03103e-06
Mx2	-1.13619	0.646944	0.0110382	0.0363761															Slc35f2	4.12	1.4665	1.57481e-08	1.07612e-06
Cd74	-1.13558	6.28652	0.000118832	0.00103867															Gsta2	4.1463	8.1865	1.61243e-08	1.09637e-06
Gpld1	-1.13554	6.97164	1.37049e-08	9.83258e-07															Mmp12	4.15586	0.424425	2.31924e-06	4.98509e-05
Ifi213	-1.13541	1.15452	0.00321079	0.0136658															Hrk	4.19114	0.0343861	7.52812e-06	0.000117864
F7	-1.13385	5.89047	4.10155e-09	4.6176e-07															Gsta1	4.20996	8.00693	1.86481e-08	1.2139e-06
Gm35035	-1.13219	-0.274902	0.00918822	0.0314322															Gm3776	4.21006	8.00862	1.68988e-08	1.13777e-06
Ifi27	-1.13206	5.05459	3.74356e-05	0.000431357															Cyp2c65	4.24095	2.33768	6.15747e-09	5.79266e-07
Serpinb9	-1.12965	3.20156	8.74965e-06	0.000133529															Dusp8	4.274	0.561922	3.96355e-08	2.22201e-06
Pilrb2	-1.12787	1.21513	0.000126808	0.00108925															Cyp4a12a	4.27611	8.22796	9.53151e-13	1.19014e-09
Gm38604	-1.12715	-0.17791	0.0147815	0.0454906															Cyp4a12b	4.27695	8.20834	9.43625e-13	1.19014e-09
Slco1b2	-1.12605	9.65386	3.47359e-10	7.12087e-08															Sult1e1	4.36761	3.48146	0.000903062	0.00506681
Lrg1	-1.12533	7.44193	0.012285	0.0393505															Cbr3	4.3973	3.21629	7.03597e-13	1.19014e-09
Recql4	-1.12425	0.0194711	0.00935083	0.0318773															Nrg1	4.44562	1.63757	2.93383e-10	6.39621e-08
Oaf	-1.12376	7.07263	4.3017e-06	7.95277e-05															Cyp2c55	4.47489	7.5844	9.47288e-14	3.87759e-10
Rdh5	-1.1187	3.13073	1.61583e-06	3.76161e-05															Fbp2	4.4983	0.0198683	1.06439e-07	4.76201e-06
Dpy19l3	-1.11417	1.05463	0.00034739	0.00240569															Elapor1	4.63063	3.16886	1.14804e-13	3.87759e-10
Hao1	-1.1133	6.37974	7.40524e-07	2.08624e-05															Efcab3	4.64934	-1.30607	1.36006e-05	0.00018884
Retreg1	-1.11293	6.25414	5.04474e-06	8.7817e-05															Amn	4.66468	0.202024	8.56023e-09	7.04041e-07
Rims3	-1.11245	0.508488	0.00145345	0.00738279															Tsku	4.70588	6.09195	7.93454e-09	6.68594e-07
H2-M3	-1.11156	1.16353	7.96382e-05	0.000763848															Ly6d	4.79864	3.71429	9.4925e-12	7.24331e-09
Ly9	-1.11066	0.694237	7.85654e-05	0.000755669															Gstm3	4.93312	11.2002	2.2084e-13	5.05539e-10
Nipal1	-1.10786	4.52795	1.01047e-05	0.000150041															Psat1	4.94463	2.13896	1.50278e-11	9.82893e-09
Ear1	-1.10739	-0.236285	0.0109739	0.0362166															Cdh15	5.0255	-0.750046	1.69475e-06	3.91216e-05
Cfh	-1.10646	9.80073	5.1348e-09	5.50988e-07															Cyp2c66	5.07956	1.80641	1.04007e-09	1.72113e-07
Aph1c	-1.10634	1.44252	0.000103666	0.000938585															Ptges	5.10436	-0.651003	4.03694e-07	1.31701e-05
Klkb1	-1.10477	7.79648	6.89614e-11	2.42868e-08															Vmn2r3	5.10616	-1.56474	0.0035967	0.0150057
Crp	-1.10468	7.90049	9.03192e-08	4.13511e-06															Sprr1a	5.22766	-0.808141	0.000776301	0.00451227
Steap4	-1.10436	5.80777	3.33716e-06	6.54799e-05															Pnliprp1	5.29365	0.164891	1.55614e-06	3.67585e-05
Tgm1	-1.10399	3.13629	0.000668942	0.00401395															Sdcbp2	5.45218	0.202745	1.40558e-06	3.42569e-05
Clec4f	-1.09827	6.11213	7.15988e-08	3.52476e-06															Asns	5.49885	2.02863	3.99075e-09	4.53e-07
Zfp30	-1.09811	0.395973	0.0134878	0.0423054															Gm15441	5.62448	3.10833	2.16064e-10	5.20639e-08
Rhbg	-1.09627	2.68689	0.00801079	0.028169															Bhlha15	5.67925	-1.3013	3.62426e-05	0.000420566
Slc30a10	-1.08887	4.12422	0.000655082	0.00395845															Lrtm2	6.57378	-0.0537218	2.5665e-06	5.30887e-05
Endod1	-1.08834	1.81456	0.000593413	0.00365823															Meig1	6.58544	0.117972	1.46051e-06	3.51316e-05
Adgre1	-1.0864	4.16468	0.000375481	0.0025493															Ggt1	7.60792	1.88364	9.11247e-08	4.15813e-06
Paxx	-1.08561	2.38274	0.00927719	0.0316656															Spire2	7.72804	0.260814	5.94403e-08	3.06922e-06
Fbxl21	-1.08403	1.7099	0.000327091	0.00230507															Gpx2	8.66021	0.236132	1.46715e-08	1.02813e-06
Cadps2	-1.0838	3.40584	4.45317e-08	2.41756e-06															AI314278	8.89013	-1.69489	2.03515e-06	4.47961e-05
Gm6194	-1.08374	1.76318	0.00121412	0.00642618															Gpx2-ps1	9.4031	-1.22073	2.54127e-06	5.28855e-05
Slco1a4	-1.08368	7.48453	6.06298e-06	0.000100574
Gm4788	-1.0803	9.14924	1.36047e-08	9.83258e-07
Ptpn18	-1.07956	-0.0213706	0.0165017	0.0494656
Arl4d	-1.07913	3.72623	0.00201947	0.00955629
LOC108169020	-1.07891	0.176058	0.00439956	0.0175459
Gm31235	-1.07758	0.947333	0.00150598	0.00757957
H2-K2	-1.07554	6.42374	1.19909e-06	3.04991e-05
Ptgis	-1.07541	0.0833644	0.00773071	0.0274016
Cyp2e1	-1.07502	12.2472	1.51901e-07	6.19099e-06
Nim1k	-1.07445	1.05717	0.0044164	0.0176079
Abcg3	-1.07437	0.954385	0.00286485	0.0125155
Serpinb1a	-1.07342	4.41398	0.00436866	0.0174734
G6pc	-1.07094	7.71069	0.00163699	0.00810819
Cldn34c2	-1.07083	-0.409474	0.0157982	0.0478455
Oas1a	-1.07017	1.57779	0.00032174	0.00227624
Ms4a6b	-1.06995	0.30414	0.0164426	0.0493452
Ugt1a5	-1.06932	5.85631	0.000310425	0.00221597
Ugt1a2	-1.0684	2.96324	0.000751608	0.00439852
Wfdc21	-1.06759	6.91142	0.000296336	0.0021377
Igsf6	-1.06745	1.32467	0.00321845	0.0136859
Srrm4	-1.06588	1.83858	0.00323718	0.0137528
Gm7030	-1.06561	4.51869	1.96142e-06	4.35221e-05
Dpysl2	-1.06427	0.846712	0.00118031	0.00627939
Pld4	-1.06051	2.49795	3.13479e-06	6.2582e-05
Elovl5	-1.05942	8.91274	0.00154629	0.00774556
Fyb	-1.05872	2.59051	0.000826721	0.00472731
Fn3k	-1.05834	2.49172	6.80922e-06	0.000109386
Tedc2	-1.05826	4.4176	0.00201848	0.00955629
Siglece	-1.05693	1.45419	0.00592884	0.0221808
Tmem25	-1.05673	3.50298	1.9326e-05	0.000250182
Fgg	-1.05379	10.6773	2.96492e-05	0.000357333
H2-T23	-1.05362	7.89772	3.56642e-08	2.02417e-06
Slco1a5	-1.05333	4.45084	5.52103e-05	0.000581083
Ypel3	-1.0532	4.31759	0.00540357	0.0207197
Themis2	-1.05311	2.01489	0.000899071	0.00505679
E430024I08Rik	-1.0515	3.65679	1.31869e-06	3.28119e-05
H2-T3	-1.04972	4.65263	2.43747e-06	5.11906e-05
C4bp	-1.04902	8.03336	1.61989e-07	6.54388e-06
Ifi208	-1.04753	0.937688	0.00203847	0.00963137
Rasgrp1	-1.04643	0.826549	0.00159268	0.00792591
Plcb2	-1.0456	0.182304	0.00324758	0.0137796
Parp14	-1.04487	4.60837	2.42502e-05	0.000301974
Metrn	-1.04481	1.45397	0.00512314	0.0198944
Tmem256	-1.04433	4.3895	1.51608e-06	3.62146e-05
Xaf1	-1.04429	3.34415	0.000479698	0.00307737
Csf1r	-1.04381	5.6156	7.41234e-07	2.08624e-05
Slc17a4	-1.04378	4.9319	3.6833e-05	0.000426201
Klhl13	-1.0418	2.81908	1.08223e-05	0.000158301
H2-Q7	-1.03968	6.99476	5.46779e-08	2.8447e-06
Sorbs3	-1.03962	4.83658	0.000801944	0.00461833
Gm15411	-1.03776	0.698739	0.0114216	0.0373068
Timd4	-1.03529	2.66455	0.000981438	0.00540027
Rnf152	-1.03003	4.6728	9.73889e-05	0.000896539
Dtx3l	-1.02944	4.96041	3.72523e-08	2.09697e-06
Tcf7	-1.0272	2.27916	9.82108e-06	0.000146558
Slc16a2	-1.02288	6.73867	5.90535e-09	5.7741e-07
Il1rap	-1.0215	6.13261	1.88375e-08	1.21471e-06
Tmem189	-1.02067	2.98983	0.000683809	0.0040853
Gm38510	-1.02011	0.943418	0.00294922	0.0128188
Evc	-1.01939	1.38614	0.00461964	0.0182802
Gimap3	-1.01676	0.657782	0.000285129	0.00207209
Caprin2	-1.01554	0.362207	0.0032909	0.013925
Cyp4v3	-1.01545	7.57125	1.34866e-07	5.61327e-06
Aif1	-1.01523	1.38117	0.00388229	0.0159269
Rab13	-1.01488	1.37526	0.000348379	0.00240807
Grem2	-1.01409	3.21036	0.00147444	0.0074591
Vsig4	-1.0128	4.66893	1.33881e-07	5.58924e-06
Abi3bp	-1.01061	1.96582	0.000338887	0.00236394
Ptgs1	-1.01012	3.15167	2.16298e-07	8.07298e-06
Psmb10	-1.00963	4.32622	6.03375e-05	0.000622641
Zfp975	-1.00943	2.15941	0.00123141	0.00649767
Esr1	-1.0092	4.18437	0.000181023	0.00144387
Gm20559	-1.00845	0.743558	0.000658527	0.00397577
Hivep2	-1.00705	2.85708	9.33505e-05	0.00086549
Bhmt	-1.00658	11.1073	0.0033909	0.0142909
Cdc42ep3	-1.00568	-0.373847	0.0139059	0.0433624
F9	-1.00453	7.00629	3.77454e-07	1.26447e-05
St3gal6	-1.00432	2.04878	0.00266171	0.0118236
Card6	-1.00208	3.8576	0.000111187	0.000988449
Trim12c	-1.002	3.03367	1.16609e-05	0.000168149
Arl13b	-1.00183	2.18286	3.61547e-05	0.000420123
Fbp1	-1.00171	9.12894	2.29069e-07	8.36772e-06
LOC115490200	-1.00151	1.94234	0.000329234	0.00231542
Trim21	-1.00108	2.12204	6.06056e-06	0.000100574
Pon1	-1.00097	9.49494	3.22088e-08	1.85877e-06
Adgb	-1.00029	-0.0636296	0.0163506	0.0491427
Porcn	-1	1.03623	0.00519174	0.0200812
Supplementary Figure GO Biological Processes. GO terms associated with downregulated genes in female Cyp2b-null mice treated with 10 mg/kg/day PFOS compared to the female Cyp2b-null mice treated with 1 mg/kg/day PFOS. ReviGO uses multidimensional scaling to generate a two-dimensional plot whereby semantically similar GO terms are grouped more closely in space. The deeper the red color, the more s…																			Supplementary Figure GO Biological Processes. GO terms associated with upregulated genes in female Cyp2b-null mice treated with 10 mg/kg/day PFOS compared to the Cyp2b-null mice treated with 1 mg/kg/day PFOS. ReviGO uses multidimensional scaling to generate a two-dimensional plot whereby semantically similar GO terms are grouped more closely in space. The deeper the red color, the more significan…
Supplementary Table KEGG. Downregulated KEGG pathways in the female Cyp2b-null mice treated with 10 mg/kg/day PFOS compared to the female Cyp2b-null mice treated with 1 mg/kg/day PFOS. Analysis was performed in DAVID, and only KEGG terms with p < 0.05 were included.																			Supplementary Table KEGG. Upregulated KEGG pathways in the female Cyp2b-null mice treated with 10 mg/kg/day PFOS compared to the female Cyp2b-null mice treated with 1 mg/kg/day PFOS. Analysis was performed in DAVID, and only KEGG terms with p < 0.05 were included.
Term	Count	%	PValue	Genes	List Total	Pop Hits	Pop Total	Fold Enrichment	Bonferroni	Benjamini	FDR								Term	Count	%	PValue	Genes	List Total	Pop Hits	Pop Total	Fold Enrichment	Bonferroni	Benjamini	FDR
mmu04610:Complement and coagulation cascades	18	2.89855	4.53769e-10	C4BP, CFH, FGG, F11, C8B, C8A, C4B, C4A, F7, C1S2, CD59B, F9, C1S1, C9, SERPING1, VSIG4, KLKB1, MBL1	246	94	9011	7.01427	1.2524e-07	1.2524e-07	1.12535e-07								mmu01100:Metabolic pathways	130	23.8971	1.73523e-26	UGT1A10, GLDC, CYP4A30B, CYP3A11, CYP3A16, ANPEP, KMT5A, GGT1, ACOT8, ENTPD5, ALG12, ACYP2, CTPS, MIF, PGD, ASRGL1, ALDH3A2, PHOSPHO1, MTHFD2, ACOT2, ACOT1, ND1, ACOT5, ACOT4, PTGES, CYP4A12A, CYP4A12B, ALDOART2, ALDOART1, MGST3, PLA2G6, ACACA, CYP2B9, PGS1, GM3776, PPCS, UAP1L1, HAO2, GSTM4, GSTM3, GSTM2, GSTM1, ASNS, CYP3A25, SYNJ2, CYP2C29, AKR1B10, P4HA2, FASN, CRYL1, ALPL, ALDH18A1, ACO2, GS…	291	1621	9011	2.48336	5.06687e-24	5.06687e-24	4.5463e-24
mmu05332:Graft-versus-host disease	14	2.25443	1.00981e-08	H2-T24, H2-T23, H2-EB1, GM7030, H2-M5, H2-DMA, H2-Q7, H2-M3, H2-K1, H2-T3, H2-AA, IL1B, H2-AB1	246	63	9011	8.14002	2.78707e-06	1.39354e-06	1.25216e-06								mmu00830:Retinol metabolism	32	5.88235	3.3647e-23	UGT1A10, CYP4A12A, CYP4A12B, RETSAT, CYP4A30B, CYP3A11, CYP2B19, CYP3A16, CYP2C39, CYP2B9, CYP2B13, CYP2C55, CYP2B10, AOX1, UGT1A9, CYP4A31, CYP4A32, CYP4A10, CYP3A44, CYP4A14, CYP3A25, CYP2C29, CYP2A5, CYP2C66, CYP2A4, CYP2B23, DHRS9, CYP2C65, CYP3A41A, ALDH1A1, CYP3A41B, ALDH1A7	291	97	9011	10.2155	9.82493e-21	4.91246e-21	4.40776e-21
mmu04612:Antigen processing and presentation	16	2.57649	1.59082e-08	H2-T24, H2-T23, CD74, CIITA, H2-EB1, GM7030, H2-M5, H2-DMA, H2-Q7, H2-M3, H2-K1, TAP1, H2-T3, H2-AA, H2-AB1	246	90	9011	6.51201	4.39065e-06	1.46355e-06	1.31508e-06								mmu05204:Chemical carcinogenesis - DNA adducts	29	5.33088	1.2856e-21	UGT1A10, GSTP3, GSTP2, MGST3, GSTP1, CYP3A11, CYP3A16, CYP2C39, GM3776, CYP2C55, UGT1A9, GSTM4, GSTM3, CBR1, GSTM2, GSTM1, EPHX1, CYP3A44, CYP3A25, CYP2C29, CYP2C66, GSTA4, CYP2C65, GSTA2, CYP3A41A, GSTA1, CYP3A41B, GSTM7, GSTM6	291	84	9011	10.6905	3.75395e-19	1.25132e-19	1.12276e-19
mmu04940:Type I diabetes mellitus	14	2.25443	3.86547e-08	H2-T24, H2-T23, H2-EB1, GM7030, H2-M5, H2-DMA, H2-Q7, H2-M3, H2-K1, H2-T3, H2-AA, IL1B, H2-AB1	246	70	9011	7.32602	1.06686e-05	2.66717e-06	2.39659e-06								mmu00480:Glutathione metabolism	23	4.22794	2.61907e-16	GSTM4, GSTM3, GSTM2, GPX2, RRM2, GSTM1, GSTP3, GSTP2, GPX3, MGST3, GSTP1, GSR, PGD, SRM, NAT8F5, GM3776, GSTA4, GSTA2, ANPEP, GSTA1, GGT1, GSTM7, GSTM6	291	72	9011	9.8918	6.4837e-14	1.91192e-14	1.71549e-14
mmu05330:Allograft rejection	13	2.0934	9.73173e-08	H2-T24, H2-T23, H2-EB1, GM7030, H2-M5, H2-DMA, H2-Q7, H2-M3, H2-K1, H2-T3, H2-AA, H2-AB1	246	63	9011	7.55859	2.68592e-05	5.37192e-06	4.82694e-06								mmu00590:Arachidonic acid metabolism	23	4.22794	1.35502e-14	CBR1, CYP4A12A, PLA2G12A, CYP4A12B, CYP4A31, CYP4A30B, CYP4A32, CYP4A10, CYP4A14, PLA2G6, CYP2B19, CYP2C29, CYP2C39, CYP2B9, CYP2B13, CYP2C66, CYP2B23, CYP2C55, CYP2C65, CYP2B10, GGT1, CBR3, PTGES	291	85	9011	8.37894	3.95506e-12	7.9133e-13	7.10029e-13
mmu05416:Viral myocarditis	14	2.25443	6.32786e-07	H2-T24, H2-T23, H2-EB1, GM7030, H2-M5, H2-DMA, H2-Q7, H2-M3, H2-K1, H2-T3, ITGAL, H2-AA, H2-AB1	246	88	9011	5.82751	0.000174634	2.91081e-05	2.61551e-05								mmu00983:Drug metabolism - other enzymes	22	4.04412	8.12833e-13	GSTM4, GSTM3, UGT1A10, GSTM2, RRM2, GSTM1, GSTP3, GSTP2, MGST3, GSTP1, CES2A, CES2B, CES2C, GM3776, GSTA4, IMPDH1, CES2F, GSTA2, GSTA1, UGT1A9, GSTM7, GSTM6	291	92	9011	7.40483	2.37336e-10	3.75235e-11	3.36684e-11
mmu05320:Autoimmune thyroid disease	13	2.0934	1.26992e-06	H2-T24, H2-T23, H2-EB1, GM7030, H2-M5, H2-DMA, H2-Q7, H2-M3, H2-K1, H2-T3, H2-AA, H2-AB1	246	79	9011	6.02773	0.000350438	5.00712e-05	4.49916e-05								mmu05207:Chemical carcinogenesis - receptor activation	33	6.06618	8.99537e-13	UGT1A10, SRC, MGST3, CYP3A11, ADRB2, CYP2B19, CYP3A16, CYP2B9, CYP2B13, GM3776, MYC, CYP2B10, CREB3L1, UGT1A9, GSTM4, GSTM3, GSTM2, JUN, HSP90AA1, GSTM1, EPHX1, CYP3A44, PRKCA, CYP3A25, GSTA4, CYP2B23, GSTA2, CYP3A41A, GSTA1, CYP3A41B, BIRC5, GSTM7, GSTM6	291	225	9011	4.54163	2.62655e-10	3.75235e-11	3.36684e-11
mmu04514:Cell adhesion molecules	18	2.89855	8.72775e-06	H2-T24, H2-T23, CD274, H2-EB1, GM7030, H2-M5, H2-DMA, H2-Q7, H2-M3, H2-K1, H2-T3, ITGAL, H2-AA, ITGB7, LRRC4C, ICOS, H2-AB1	246	182	9011	3.62276	0.00240597	0.000301108	0.00027056								mmu00980:Metabolism of xenobiotics by cytochrome P450	19	3.49265	9.04186e-12	GSTM4, GSTM3, CBR1, UGT1A10, GSTM2, GSTM1, GSTP3, GSTP2, MGST3, GSTP1, EPHX1, GM3776, GSTA4, GSTA2, GSTA1, UGT1A9, GSTM7, GSTM6, CBR3	291	73	9011	8.05955	2.64023e-09	3.30028e-10	2.96121e-10
mmu04145:Phagosome	17	2.73752	3.42931e-05	H2-T24, H2-T23, H2-EB1, GM7030, H2-M5, H2-DMA, H2-Q7, H2-M3, H2-K1, TAP1, H2-T3, H2-AA, FCGR1, ATP6V0D2, MBL1, H2-AB1	246	182	9011	3.42149	0.00942041	0.00105166	0.000944966								mmu00982:Drug metabolism - cytochrome P450	18	3.30882	5.77474e-11	GSTM4, GSTM3, UGT1A10, GSTM2, GSTM1, GSTP3, GSTP2, MGST3, GSTP1, FMO5, GM3776, GSTA4, GSTA2, GSTA1, AOX1, UGT1A9, GSTM7, GSTM6	291	71	9011	7.85044	1.68623e-08	1.87358e-09	1.68109e-09
mmu05168:Herpes simplex virus 1 infection	28	4.50886	0.000121862	H2-T24, H2-T23, PILRB1, PILRB2, ZFP763, H2-M5, ZFP108, H2-DMA, H2-M3, H2-K1, H2-Q7, OAS1A, ZFP30, ZFP975, CD74, ZFP456, GM7030, H2-EB1, ZFP455, ZFP334, TAP1, ZFP936, H2-T3, H2-AA, ZFP85, IL1B, H2-AB1	246	459	9011	2.23451	0.0330766	0.00336339	0.00302218								mmu00140:Steroid hormone biosynthesis	19	3.49265	6.69094e-10	UGT1A10, CYP3A44, CYP3A11, CYP3A25, CYP2B19, CYP2C29, CYP3A16, CYP2C39, CYP2B9, CYP2B13, CYP2C66, CYP2B23, CYP2C55, SULT1E1, CYP2C65, CYP2B10, CYP3A41A, CYP3A41B, UGT1A9	291	93	9011	6.32631	1.95376e-07	1.95376e-08	1.75303e-08
mmu04672:Intestinal immune network for IgA production	8	1.28824	0.000140753	PIGR, H2-EB1, IL15, H2-DMA, ITGB7, ICOS, H2-AA, H2-AB1	246	43	9011	6.8149	0.0381057	0.00353163	0.00317335								mmu01524:Platinum drug resistance	17	3.125	3.69065e-09	GSTM4, GSTM3, GSTM2, CDKN1A, ABCC2, GSTM1, GSTP3, GSTP2, MGST3, GSTP1, GM3776, GSTA4, GSTA2, GSTA1, BIRC5, GSTM7, GSTM6	291	80	9011	6.5802	1.07767e-06	9.79699e-08	8.79045e-08
mmu05150:Staphylococcus aureus infection	13	2.0934	0.000181197	H2-EB1, CFH, H2-DMA, FGG, ITGAL, H2-AA, C4B, FCGR1, C4A, C1S2, C1S1, MBL1, H2-AB1	246	128	9011	3.72024	0.0487848	0.00416753	0.00374474								mmu00591:Linoleic acid metabolism	13	2.38971	3.99949e-08	PLA2G12A, CYP3A44, CYP3A11, CYP3A25, PLA2G6, CYP2C29, CYP3A16, CYP2C39, CYP2C66, CYP2C55, CYP2C65, CYP3A41A, CYP3A41B	291	50	9011	8.05107	1.16785e-05	9.7321e-07	8.73223e-07
mmu05322:Systemic lupus erythematosus	14	2.25443	0.000202433	H2-EB1, H2-DMA, C8B, H2-AA, C8A, C4B, FCGR1, C4A, C1S2, C1S1, H2BC21, C9, TRIM21, H2-AB1	246	149	9011	3.44175	0.0543446	0.0042978	0.00386179								mmu05418:Fluid shear stress and atherosclerosis	20	3.67647	2.18993e-07	GSTM4, GSTM3, NQO1, GSTM2, JUN, HSP90AA1, GSTM1, GSTP3, SRC, GSTP2, MGST3, GSTP1, MAPK13, GM3776, GSTA4, GSTA2, GSTA1, ARHGEF2, GSTM7, GSTM6	291	147	9011	4.21301	6.3944e-05	4.91893e-06	4.41356e-06
mmu04640:Hematopoietic cell lineage	11	1.77134	0.000223759	FCGR1, CSF1R, H2-EB1, CD59B, MME, IL1B, H2-DMA, IL6RA, H2-AA, MS4A1, H2-AB1	246	94	9011	4.2865	0.0598958	0.00441126	0.00396374								mmu04750:Inflammatory mediator regulation of TRP channels	17	3.125	2.85447e-06	NTRK1, CYP4A12A, CYP4A12B, SRC, CYP4A31, CYP4A30B, CYP4A32, CYP4A10, PRKCA, CYP4A14, PLA2G6, CYP2C29, CYP2C39, MAPK13, CYP2C66, CYP2C55, CYP2C65	291	127	9011	4.14501	0.000833161	5.81941e-05	5.22152e-05
mmu04976:Bile secretion	11	1.77134	0.000371557	GM5724, SLCO1A4, SLCO1A1, SLCO1B2, UGT1A5, SULT2A8, SLCO1A5, UGT1A2, SLCO1A6, CYP7A1, SLC22A7	246	100	9011	4.02931	0.0974838	0.00683664	0.00614307								mmu05225:Hepatocellular carcinoma	20	3.67647	2.98942e-06	GSTM4, GSTM3, NQO1, GSTM2, CDKN1A, GSTM1, GADD45B, GSTP3, GADD45A, GSTP2, MGST3, GSTP1, PRKCA, GM3776, GSTA4, GSTA2, MYC, GSTA1, GSTM7, GSTM6	291	174	9011	3.55927	0.000872531	5.81941e-05	5.22152e-05
mmu05171:Coronavirus disease - COVID-19	18	2.89855	0.000416862	MX2, FGG, OAS1A, IL6RA, ISG15, C8B, C8A, EGFR, AGTR1A, AGTR1B, C4B, C4A, C1S2, C1S1, IL1B, C9, CASP1, MBL1	246	248	9011	2.65863	0.108703	0.00719087	0.00646136								mmu04540:Gap junction	12	2.20588	9.05967e-05	TUBA1C, TUBB6, TUBA1B, TUBB2B, TUBB2A, TUBA1A, TUBB3, SRC, PRKCA, TUBB4B, TUBB4A, TUBA4A	291	86	9011	4.32079	0.0261086	0.00165339	0.00148352
mmu05169:Epstein-Barr virus infection	17	2.73752	0.000550777	H2-T24, H2-T23, H2-EB1, GM7030, H2-M5, H2-DMA, H2-Q7, H2-M3, H2-K1, OAS1A, TAP1, ISG15, H2-T3, ITGAL, H2-AA, H2-AB1	246	231	9011	2.69572	0.14106	0.00894202	0.00803486								mmu03320:PPAR signaling pathway	12	2.20588	0.000124151	CYP4A12A, CYP4A12B, CYP4A31, EHHADH, CYP4A30B, CYP4A32, CYP4A10, ME1, LPL, PLIN2, CYP4A14, CD36	291	89	9011	4.17514	0.035605	0.00213247	0.00191338
mmu05166:Human T-cell leukemia virus 1 infection	17	2.73752	0.00128214	H2-T24, H2-T23, H2-EB1, GM7030, IL15, H2-M5, H2-DMA, H2-Q7, H2-M3, H2-K1, H2-T3, ITGAL, IL2RG, H2-AA, IL2RB, H2-AB1	246	250	9011	2.49085	0.298194	0.0196595	0.0176651								mmu01200:Carbon metabolism	14	2.57353	0.000132151	ALDOART2, ALDOART1, MDH2, GLDC, PGD, GCK, RPIA, GPI1, PSAT1, ME1, ACO2, ALDOA, HAO2, FBP2	291	121	9011	3.5828	0.0378556	0.00214379	0.00192354
mmu04659:Th17 cell differentiation	10	1.61031	0.00217552	ZAP70, H2-EB1, IL1B, H2-DMA, IL2RB, IL6RA, IL1RAP, IL2RG, H2-AA, H2-AB1	246	105	9011	3.48858	0.45179	0.0316023	0.0283962								mmu00071:Fatty acid degradation	9	1.65441	0.000229269	ALDH3A2, CYP4A12A, CYP4A12B, CYP4A31, EHHADH, CYP4A30B, CYP4A32, CYP4A10, CYP4A14	291	52	9011	5.35944	0.0647619	0.0035235	0.0031615
mmu05323:Rheumatoid arthritis	9	1.44928	0.00244458	H2-EB1, IL15, IL1B, H2-DMA, IL18, ITGAL, H2-AA, ATP6V0D2, H2-AB1	246	87	9011	3.78932	0.491114	0.0337352	0.0303128								mmu05203:Viral carcinogenesis	19	3.49265	0.000413797	CCNA2, CDC20, H4C18, H4C17, JUN, CDKN1A, SRC, CREB3L1, H4C2, H4C1, H4C3, H4C6	291	229	9011	2.5692	0.113836	0.00604143	0.00542073
mmu00982:Drug metabolism - cytochrome P450	8	1.28824	0.00304893	ADH4, AOX3, UGT1A5, FMO2, CYP2E1, FMO3, UGT1A2, FMO6	246	71	9011	4.12733	0.569492	0.0400717	0.0360064								mmu00030:Pentose phosphate pathway	7	1.28676	0.000561113	RPIA, GPI1, ALDOART2, ALDOART1, PGD, ALDOA, FBP2	291	33	9011	6.56847	0.151165	0.00780214	0.00700055
mmu00140:Steroid hormone biosynthesis	9	1.44928	0.00370752	CYP2C68, CYP2C23, SRD5A2, UGT1A5, CYP2C40, CYP2E1, UGT1A2, CYP7A1, CYP17A1	246	93	9011	3.54485	0.641267	0.0465125	0.0417938								mmu05208:Chemical carcinogenesis - reactive oxygen species	18	3.30882	0.000805113	GSTM4, GSTM3, CBR1, NQO1, GSTM2, JUN, GSTM1, SRC, MGST3, EPHX1, MAPK13, GM3776, GSTA4, GSTA2, GSTA1, ND1, GSTM7, GSTM6	291	222	9011	2.51073	0.209578	0.0106861	0.00958817
mmu00830:Retinol metabolism	9	1.44928	0.00479623	RDH16F2, ADH4, CYP2C68, CYP2C23, AOX3, UGT1A5, CYP2C40, RDH5, UGT1A2	246	97	9011	3.39867	0.734713	0.0552746	0.049667								mmu00561:Glycerolipid metabolism	9	1.65441	0.000868969	PNLIPRP1, ALDH3A2, AKR1B10, GPAM, MOGAT1, PNPLA3, LPL, GPAT3, AKR1B7	291	63	9011	4.42366	0.224191	0.0110321	0.00989869
mmu05133:Pertussis	8	1.28824	0.00480648	C4B, C4BP, C4A, C1S2, C1S1, IL1B, CASP1, SERPING1	246	77	9011	3.80572	0.735467	0.0552746	0.049667								mmu00062:Fatty acid elongation	6	1.10294	0.00209875	ACOT2, ACOT1, ELOVL6, ELOVL7, ACOT5, ACOT4	291	29	9011	6.40668	0.458537	0.0255348	0.0229114
mmu01100:Metabolic pathways	61	9.82287	0.00590308	DGKA, HEXB, LIPC, HYKK, AOX3, NAT8F1, LIPG, CAR14, ENPP1, GLUL, PTGIS, G6PC, ELOVL5, ELOVL3, URAD, AMPD3, CAR5A, RDH16F2, INPP4B, DCT, RGN, CYP2C40, RDH5, CYP2E1, ATP6V0D2, FBP1, PLCB2, GPLD1, ST6GALNAC6, ACSS3, NNMT, OAT, NPR2, PLD4, CYP7A1, CYP17A1, PTGS1, HACD4, GULO, ADH4, UGT1A5, HAO1, ST3GAL6, UGT1A2, PRODH, PCK1, CAR3, SRD5A2, GOT1, ART2B, FMO2, FMO3, CYP8B1, FMO6, ASS1, BHMT, CYP2C68, GNP…	246	1621	9011	1.37843	0.804868	0.06517	0.0585586								mmu04613:Neutrophil extracellular trap formation	16	2.94118	0.00289741	H4C18, H4C17, SRC, H4C2, PRKCA, H4C1, H4C3, H4C6, MAPK13	291	208	9011	2.38197	0.571418	0.0338418	0.0303649
mmu05321:Inflammatory bowel disease	7	1.12721	0.00654717	H2-EB1, IL1B, H2-DMA, IL18, IL2RG, H2-AA, H2-AB1	246	62	9011	4.13565	0.83683	0.0695008	0.06245								mmu05322:Systemic lupus erythematosus	13	2.38971	0.00306619	H4C18, H4C17, H4C2, H4C1, H4C3, H4C6	291	149	9011	2.7017	0.592087	0.0344356	0.0308977
mmu00910:Nitrogen metabolism	4	0.644122	0.0101813	CAR3, CAR14, GLUL, CAR5A	246	17	9011	8.61884	0.940658	0.104075	0.0935171								mmu05132:Salmonella infection	18	3.30882	0.00328281	JUN, HSP90AA1, ANXA2, BC048507, DYNLL1, TUBB4B, TUBB4A, TUBA4A, MAPK13, TUBA1C, TUBB6, TUBB2B, TUBA1B, TUBB2A, TUBA1A, TUBB3, MYC, PFN2	291	253	9011	2.20309	0.617168	0.035503	0.0318554
mmu04060:Cytokine-cytokine receptor interaction	16	2.57649	0.0134959	CSF1R, CXCL9, IL15, IL18, IL6RA, LIFR, CXCR6, IL1RAP, CXCL13, IL2RG, PRLR, ACVR2B, GHR, IL1B, IL2RB, LEPR	246	292	9011	2.00713	0.976487	0.133031	0.119535								mmu01240:Biosynthesis of cofactors	13	2.38971	0.00360993	UGT1A10, NQO1, ALAS1, CAD, CTPS, ALDH3A2, UGDH, MTHFD1L, PPCS, MTHFD2, PSAT1, ALPL, UGT1A9	291	152	9011	2.64838	0.652158	0.0376464	0.0337786
mmu05340:Primary immunodeficiency	5	0.805153	0.0158745	ZAP70, CIITA, TAP1, ICOS, IL2RG	246	36	9011	5.08751	0.987924	0.151081	0.135754								mmu01040:Biosynthesis of unsaturated fatty acids	6	1.10294	0.0043137	ACOT2, ACOT1, ELOVL6, ELOVL7, ACOT5, ACOT4	291	34	9011	5.46452	0.717004	0.0424681	0.0381049
mmu04630:JAK-STAT signaling pathway	11	1.77134	0.0181927	GHR, SOCS2, IL15, IL2RB, AOX3, LEPR, LIFR, IL6RA, IL2RG, PRLR, EGFR	246	171	9011	2.35632	0.993701	0.167373	0.150393								mmu04210:Apoptosis	12	2.20588	0.00436316	NTRK1, HRK, TUBA1C, JUN, TUBA1B, TUBA1A, GADD45B, GADD45A, LMNA, BIRC5, TUBA4A, LMNB2	291	136	9011	2.73226	0.72108	0.0424681	0.0381049
mmu05144:Malaria	6	0.966184	0.0189384	KLRK1, IL1B, IL18, HBB-BT, HBB-BS, ITGAL	246	57	9011	3.8558	0.994893	0.168613	0.151507								mmu00051:Fructose and mannose metabolism	6	1.10294	0.00554679	ALDOART2, ALDOART1, AKR1B10, ALDOA, FBP2, AKR1B7	291	36	9011	5.16094	0.802925	0.0506145	0.0454144
mmu05165:Human papillomavirus infection	18	2.89855	0.0198245	H2-T24, H2-T23, GM7030, H2-M5, MX2, TCF7, H2-Q7, H2-M3, H2-K1, FZD8, ISG15, AXIN2, H2-T3, EGFR, COL4A3, ITGB7, ATP6V0D2	246	362	9011	1.82139	0.99602	0.169433	0.152244								mmu00040:Pentose and glucuronate interconversions	6	1.10294	0.00554679	UGT1A10, UGDH, AKR1B10, CRYL1, UGT1A9, AKR1B7	291	36	9011	5.16094	0.802925	0.0506145	0.0454144
mmu05143:African trypanosomiasis	5	0.805153	0.0208132	IL1B, IL18, HBB-BT, HBB-BS, PLCB2	246	39	9011	4.69616	0.996988	0.169433	0.152244								mmu04110:Cell cycle	11	2.02206	0.00695107	CDC20, CCNA2, WEE1, CDKN1A, DBF4, GADD45B, GADD45A, MYC, PLK1, MCM2, ATR	291	125	9011	2.72498	0.869554	0.060202	0.0540169
mmu00430:Taurine and hypotaurine metabolism	4	0.644122	0.0208722	FMO2, FMO3, CDO1, FMO6	246	22	9011	6.66001	0.997037	0.169433	0.152244								mmu01250:Biosynthesis of nucleotide sugars	6	1.10294	0.00700982	GPI1, MIOX, UGDH, UAP1L1, GCK, GALK1	291	38	9011	4.88931	0.871789	0.060202	0.0540169
mmu05163:Human cytomegalovirus infection	14	2.25443	0.0224253	H2-T24, H2-T23, GM7030, H2-M5, H2-Q7, H2-M3, H2-K1, TAP1, IL6RA, H2-T3, EGFR, IL1B, PLCB2	246	256	9011	2.00321	0.998088	0.17684	0.158899								mmu01230:Biosynthesis of amino acids	8	1.47059	0.0133609	RPIA, ALDOART2, ALDOART1, PSAT1, ASNS, ACO2, ALDH18A1, ALDOA	291	79	9011	3.13576	0.980311	0.111468	0.100016
mmu05204:Chemical carcinogenesis - DNA adducts	7	1.12721	0.0265167	CYP2C68, CYP2C23, UGT1A5, SULT2A8, CYP2C40, CYP2E1, UGT1A2	246	84	9011	3.05251	0.999399	0.203295	0.18267								mmu05034:Alcoholism	14	2.57353	0.0151279	H4C18, H4C17, CREB3L1, H4C2, H4C1, H4C3, H4C6	291	205	9011	2.11473	0.988334	0.122704	0.110098
mmu05310:Asthma	4	0.644122	0.029375	H2-EB1, H2-DMA, H2-AA, H2-AB1	246	25	9011	5.86081	0.999733	0.219122	0.196892								mmu05200:Pathways in cancer	28	5.14706	0.015747	CDKN1A, GSTP3, GSTP2, MGST3, GSTP1, CKS1B, GM3776, MYC, FGF21, GSTM4, NTRK1, GSTM3, NQO1, GSTM2, JUN, HSP90AA1, GSTM1, LAMB3, GADD45B, GADD45A, PRKCA, CCNA2, GSTA4, GSTA2, GSTA1, BIRC5, GSTM7, GSTM6	291	543	9011	1.59675	0.990291	0.124274	0.111506
mmu04658:Th1 and Th2 cell differentiation	7	1.12721	0.032361	ZAP70, H2-EB1, H2-DMA, IL2RB, IL2RG, H2-AA, H2-AB1	246	88	9011	2.91376	0.999886	0.235043	0.211198								mmu00053:Ascorbate and aldarate metabolism	5	0.919118	0.0166743	ALDH3A2, MIOX, UGT1A10, UGDH, UGT1A9	291	31	9011	4.99446	0.992627	0.128129	0.114965
mmu05140:Leishmaniasis	6	0.966184	0.0413422	FCGR1, H2-EB1, IL1B, H2-DMA, H2-AA, H2-AB1	246	70	9011	3.13972	0.999991	0.292575	0.262894								mmu04270:Vascular smooth muscle contraction	11	2.02206	0.0177102	ACTA2, CYP4A12A, CYP4A12B, PLA2G12A, CYP4A31, CYP4A30B, CYP4A32, CYP4A10, PRKCA, CYP4A14, PLA2G6	291	144	9011	2.36543	0.99458	0.1326	0.118977
mmu04061:Viral protein interaction with cytokine and cytokine receptor	7	1.12721	0.0444824	CSF1R, CXCL9, IL2RB, IL18, IL6RA, CXCL13, IL2RG	246	95	9011	2.69906	0.999996	0.306929	0.275791								mmu00010:Glycolysis / Gluconeogenesis	7	1.28676	0.0203768	ALDH3A2, GPI1, ALDOART2, ALDOART1, ALDOA, GCK, FBP2	291	67	9011	3.23522	0.99755	0.148751	0.133468
mmu05164:Influenza A	10	1.61031	0.0463423	H2-EB1, CIITA, IL1B, MX2, H2-DMA, CASP1, IL18, OAS1A, H2-AA, H2-AB1	246	173	9011	2.11735	0.999998	0.311963	0.280314								mmu04115:p53 signaling pathway	7	1.28676	0.0279616	CDKN1A, RRM2, GADD45B, GADD45A, SERPINE1, SESN2, ATR	291	72	9011	3.01055	0.999747	0.199141	0.178681
																			mmu05216:Thyroid cancer	5	0.919118	0.0301436	NTRK1, CDKN1A, GADD45B, GADD45A, MYC	291	37	9011	4.18455	0.999869	0.20957	0.188039
																			mmu04145:Phagosome	12	2.20588	0.0329835	TUBA1C, TUBB6, TUBA1B, TUBB2B, TUBB2A, TUBA1A, TFRC, TUBB3, CD36, TUBB4B, TUBB4A, TUBA4A	291	182	9011	2.04169	0.999944	0.223981	0.200969
																			mmu04530:Tight junction	11	2.02206	0.0431489	TUBA1C, JUN, TUBA1B, TUBA1A, SRC, MARVELD3, ARHGEF2, SYNPO, YBX3, TUBA4A, AMOT	291	167	9011	2.03965	0.999997	0.286352	0.256932
																			mmu00790:Folate biosynthesis	4	0.735294	0.0496859	CBR1, AKR1B10, ALPL, AKR1B7	291	26	9011	4.76394	1	0.316596	0.284069
Supplementary Figure EnrichR. Transcription factors associated with downregulated genes in the female Cyp2b-null mice treated with 10 mg/kg/day PFOS compared to the Cyp2b-null mice treated with 1 mg/kg/day PFOS. Analysis was performed on EnrichR. Transcription factors that are more significantly associated with the differentially expressed genes (0 < 0.05) are higher on the list and in lighter re…																			Supplementary Figure EnrichR. Transcription factors associated with upregulated genes in the female Cyp2b-null mice treated with 10 mg/kg/day PFOS compared to the Cyp2b-null mice treated with 1 mg/kg/day PFOS. Analysis was performed on EnrichR. Transcription factors that are more significantly associated with the differentially expressed genes (0 < 0.05) are higher on the list and in lighter red.

## Sheet: Female 2B6 UT v 1 PFOS
Supplementary Table Differentially Expressed Genes. Downregulated (A) and upregulated (B) genes in female hCYP2B6-Tg mice treated with 1 mg/kg/day PFOS compared to the untreated female hCYP2B6-Tg mice. The log2 fold change (FC), log counts per million (CPM), P-value, and false discovery rate (FDR) for each gene was determined in EdgeR. Genes were only considered statistically different if they ha…
A. Downregulated genes in hCYP2B6-Tg mice treated with 1 mg/kg/day PFOS compared to the untreated hCYP2B6-Tg mice.																			B. Upregulated genes in hCYP2B6-Tg mice treated with 1 mg/kg/day PFOS compared to the untreated hCYP2B6-Tg mice.
	logFC	logCPM	PValue	FDR																logFC	logCPM	PValue	FDR
Egr1	-2.87308	4.19798	0.000960928	0.0473059															Fyb2	1.00972	2.52636	0.000224872	0.0194253
9030619P08Rik	-2.40598	2.15917	2.59246e-07	0.000150876															Gm17149	1.03012	2.39141	0.000293489	0.0241382
Gm8801	-2.39932	1.84671	6.73628e-06	0.00168223															Prrg4	1.03612	2.30184	0.000522287	0.0333656
Ppp1r10	-2.19994	4.11444	7.01887e-06	0.0017215															Slc19a1	1.04046	3.37652	0.000445422	0.0313737
Slc22a7	-1.68609	2.20656	0.000860523	0.0449402															Acaa1a	1.06146	11.0038	1.63132e-05	0.00355653
Sybu	-1.60727	0.970109	1.39507e-05	0.00324767															Acaa1b	1.09747	11.2067	1.9663e-05	0.00415494
Slc25a25	-1.52765	6.65785	0.000317285	0.0256348															Aldh1a1	1.10631	11.0301	6.13918e-07	0.000267921
Npl	-1.52019	-0.270902	0.000723909	0.0400923															Fmo5	1.10647	9.66634	8.36288e-05	0.00957202
Adgrf1	-1.38617	2.71385	0.000287478	0.0237862															Aldh1a7	1.10679	9.71446	1.1283e-06	0.000410194
Col15a1	-1.37735	1.46288	3.71357e-05	0.00586275															Vnn1	1.10787	6.8983	1.5185e-06	0.000508698
Enho	-1.36892	3.48769	0.000751924	0.0410225															Gm32655	1.10869	1.01908	0.000971909	0.0476756
G6pc	-1.27079	7.71069	0.000326531	0.0261082															Gm34032	1.13485	1.82427	0.000995389	0.047885
Igfbp1	-1.27009	6.39539	0.00105862	0.0490431															Slc7a6	1.15945	1.13459	0.000460553	0.0319479
Prox1os	-1.24936	1.18826	0.00013171	0.0130147															Chrna2	1.16866	3.13196	2.74748e-05	0.00490086
Gm16116	-1.20634	0.51847	0.000209968	0.0187183															H2bu1-ps	1.17993	1.78763	0.000551581	0.033973
Hspa1b	-1.19734	2.82765	7.43925e-05	0.00887806															Acot2	1.18962	8.84418	0.000478898	0.032331
Fancg	-1.16623	0.595771	0.000887928	0.0458056															Abcc4	1.23609	6.23348	0.000140836	0.0136224
Hspa1a	-1.15774	2.65673	4.21466e-05	0.00628765															9130409I23Rik	1.25492	4.2999	1.79469e-05	0.00385158
Gm38456	-1.15419	4.18951	9.17391e-07	0.000370599															Fitm1	1.25517	3.73385	7.76799e-05	0.00911909
Gm6135	-1.10768	2.439	0.000369963	0.0281704															Cyp3a41a	1.26518	13.1233	1.266e-08	1.39005e-05
Hspa1l	-1.09799	0.138193	0.000742235	0.0408829															Cyp3a41b	1.26557	13.1213	1.27644e-08	1.39005e-05
Irf2bp2	-1.04971	5.09127	3.7294e-06	0.00106715															Ces2b	1.28889	5.57918	4.5175e-07	0.000213958
Nr0b2	-1.02577	4.31851	0.000280074	0.023314															Cyp3a44	1.30009	13.0436	1.96755e-08	1.5183e-05
																			Aox1	1.30051	6.27531	1.82958e-07	0.000114224
																			Cyp3a11	1.30938	13.3241	4.84669e-09	6.65693e-06
																			Retsat	1.31983	10.1078	5.91388e-06	0.00153947
																			LOC118568708	1.34088	0.82974	0.000752651	0.0410225
																			Acot1	1.34145	9.07453	5.40215e-05	0.00688935
																			Sema5b	1.3459	0.75431	0.000162415	0.0153846
																			LOC118567625	1.35729	1.58812	0.000515412	0.0333656
																			Cyp3a16	1.40881	12.4795	1.91987e-08	1.5183e-05
																			Gm51709	1.44125	0.58709	0.000165797	0.0155974
																			Gstm3	1.48587	11.2002	2.91764e-05	0.00506774
																			Gal3st1	1.49905	2.4929	4.04703e-05	0.00617621
																			Omd	1.52023	1.1296	4.64839e-05	0.0064778
																			Gm39308	1.53935	-0.0358833	0.000929252	0.0465813
																			Ces2d-ps	1.58727	5.47441	1.65309e-07	0.00010812
																			Cyp2c38	1.61559	9.34791	7.00178e-10	1.60282e-06
																			Serpine2	1.63389	1.13602	7.49803e-05	0.00887806
																			Mtnr1a	1.64801	-0.120489	0.00105642	0.0490431
																			Cyp4a14	1.66067	12.1407	8.33034e-08	5.72086e-05
																			Ehhadh	1.66629	11.5481	1.46526e-08	1.43752e-05
																			Cyp4a32	1.67577	11.6728	1.4063e-09	2.14617e-06
																			Cyp4a31	1.70732	11.4697	9.76209e-10	1.91546e-06
																			Cyp4a10	1.73694	11.8086	1.20782e-09	2.07368e-06
																			Ces2c	1.7499	6.08441	3.31225e-07	0.000168495
																			Cyp4a30b	1.84724	5.44699	2.97021e-07	0.000158493
																			Cyp2c29	1.84908	12.4291	6.32748e-13	2.89693e-09
																			Cyp2c39	1.88368	9.93682	1.05777e-10	3.63213e-07
																			Cyp26a1	1.91392	4.59938	0.000614128	0.0358938
																			Cidec	1.95851	3.19861	4.44343e-05	0.00642427
																			Smpd3	1.96067	3.10178	2.04959e-05	0.00426531
																			Ces2h	2.02584	1.62518	5.661e-05	0.00706853
																			Slc39a5	2.07895	4.4297	6.45591e-07	0.000268703
																			Myo15b	2.12392	1.34485	2.22401e-05	0.00436382
																			Gm6462	2.19819	-0.10805	0.000694113	0.0389129
																			Ces2f	2.22601	0.178676	4.9799e-05	0.00677218
																			Mogat1	2.36837	0.988059	4.25738e-05	0.00628765
																			Amn	2.49333	0.202024	0.000800046	0.0430927
																			Krt23	2.6172	3.98792	1.13172e-06	0.000410194
																			Ctse	2.70027	1.12239	0.000209508	0.0187183
																			Cyp2b9	2.73976	3.64622	1.16811e-06	0.000410194
																			Treh	2.84674	1.99093	0.000406046	0.0299841
																			Cyp2c53-ps	2.86658	3.20202	1.31567e-08	1.39005e-05
																			Gm15441	2.94252	3.10833	9.37995e-05	0.0101444
																			Cyp2c55	2.95935	7.5844	1.35772e-10	3.72965e-07
																			Cyp2b10	3.25075	2.69535	1.98976e-08	1.5183e-05
																			Cyp2b13	3.59361	1.37308	2.96551e-05	0.00506774
																			Cyp2b19	3.68849	1.15798	6.20472e-07	0.000267921
																			Slc35f2	3.81606	1.4665	1.98751e-06	0.00062042
																			Cyp2b23	4.49246	-0.360586	0.000129821	0.0129209
																			Cyp4a12b	5.22486	8.20834	5.0077e-14	3.43904e-10
																			Cyp4a12a	5.24991	8.22796	4.64527e-14	3.43904e-10
Supplementary Figure GO Biological Processes. GO terms associated with downregulated genes in female hCYP2B6-Tg mice treated with 1 mg/kg/day PFOS compared to the untreated female hCYP2B6-Tg mice. ReviGO uses multidimensional scaling to generate a two-dimensional plot whereby semantically similar GO terms are grouped more closely in space. The deeper the red color, the more significant the GO ter…																			Supplementary Figure GO Biological Processes. GO terms associated with upregulated genes in female hCYP2B6-Tg mice treated with 1 mg/kg/day PFOS compared to the untreated female hCYP2B6-Tg mice. ReviGO uses multidimensional scaling to generate a two-dimensional plot whereby semantically similar GO terms are grouped more closely in space. The deeper the red color, the more significant the GO term …
Supplementary Table KEGG. Downregulated KEGG pathways in the female hCYP2B6-Tg mice treated with 1 mg/kg/day PFOS compared to the untreated female hCYP2B6-Tg mice. Analysis was performed in DAVID, and only KEGG terms with p < 0.05 were included.																			Supplementary Table KEGG. Upregulated KEGG pathways in the female hCYP2B6-Tg mice treated with 1 mg/kg/day PFOS compared to the untreated female hCYP2B6-Tg mice. Analysis was performed in DAVID, and only KEGG terms with p < 0.05 were included.
Term	Count	%	PValue	Genes	List Total	Pop Hits	Pop Total	Fold Enrichment	Bonferroni	Benjamini	FDR								Term	Count	%	PValue	Genes	List Total	Pop Hits	Pop Total	Fold Enrichment	Bonferroni	Benjamini	FDR
mmu05134:Legionellosis	3	13.0435	0.00157399	HSPA1L, HSPA1B, HSPA1A	10	61	9011	44.3164	0.0506547	0.0210425	0.0153037								mmu00830:Retinol metabolism	26	35.6164	8.43032e-37	CYP4A12A, CYP4A12B, RETSAT, CYP4A30B, CYP3A11, CYP2B19, CYP3A16, CYP2C39, CYP2C38, CYP2B9, CYP2B13, CYP2C55, CYP2B10, AOX1, CYP4A31, CYP4A10, CYP4A32, CYP3A44, CYP4A14, CYP2C29, CYP26A1, CYP2B23, CYP3A41A, ALDH1A1, CYP3A41B, ALDH1A7	53	97	9011	45.5721	4.97389e-35	4.97389e-35	3.96225e-35
mmu04213:Longevity regulating pathway - multiple species	3	13.0435	0.00162561	HSPA1L, HSPA1B, HSPA1A	10	62	9011	43.6016	0.0522731	0.0210425	0.0153037								mmu00590:Arachidonic acid metabolism	16	21.9178	3.80628e-19	CYP4A12A, CYP4A12B, CYP4A31, CYP4A30B, CYP4A10, CYP4A32, CYP4A14, CYP2B19, CYP2C29, CYP2C39, CYP2C38, CYP2B9, CYP2B13, CYP2B23, CYP2C55, CYP2B10	53	85	9011	32.0036	2.2457e-17	1.12285e-17	8.94475e-18
mmu05020:Prion disease	4	17.3913	0.00191296	EGR1, HSPA1L, HSPA1B, HSPA1A	10	268	9011	13.4493	0.0612331	0.0210425	0.0153037								mmu01100:Metabolic pathways	38	52.0548	4.70893e-17	CYP4A12A, CYP4A12B, GAL3ST1, CYP4A30B, MOGAT1, TREH, CYP3A11, ACAA1B, ACAA1A, CYP2B19, CYP3A16, CYP2C39, CYP2C38, CYP2B9, SMPD3, CYP2B13, CYP2C55, CYP2B10, AOX1, 9130409I23RIK, GSTM3, CYP4A31, CYP4A10, CYP4A32, CYP3A44, CYP4A14, CYP2C29, FMO5, CYP26A1, VNN1, CYP2B23, CYP3A41A, EHHADH, ALDH1A1, CYP3A41B, ACOT2, ACOT1, ALDH1A7	53	1621	9011	3.98564	2.77827e-15	9.2609e-16	7.37732e-16
mmu04612:Antigen processing and presentation	3	13.0435	0.00339328	HSPA1L, HSPA1B, HSPA1A	10	90	9011	30.0367	0.106107	0.0279946	0.0203597								mmu00140:Steroid hormone biosynthesis	14	19.1781	2.93871e-15	CYP3A44, CYP3A11, CYP2B19, CYP2C29, CYP3A16, CYP2C39, CYP2C38, CYP2B9, CYP2B13, CYP2B23, CYP2C55, CYP2B10, CYP3A41A, CYP3A41B	53	93	9011	25.5942	1.70308e-13	4.3346e-14	3.45298e-14
mmu05145:Toxoplasmosis	3	13.0435	0.00502688	HSPA1L, HSPA1B, HSPA1A	10	110	9011	24.5755	0.153212	0.0331774	0.024129								mmu00071:Fatty acid degradation	10	13.6986	1.04584e-11	CYP4A12A, CYP4A12B, CYP4A31, EHHADH, CYP4A30B, CYP4A10, CYP4A32, ACAA1B, CYP4A14, ACAA1A	53	52	9011	32.6959	6.17046e-10	1.2341e-10	9.83094e-11
mmu04915:Estrogen signaling pathway	3	13.0435	0.00737945	HSPA1L, HSPA1B, HSPA1A	10	134	9011	20.1739	0.216845	0.0347888	0.025301								mmu00591:Linoleic acid metabolism	9	12.3288	3.13044e-10	CYP2C55, CYP3A41A, CYP3A41B, CYP3A44, CYP3A11, CYP2C29, CYP3A16, CYP2C39, CYP2C38	53	50	9011	30.6034	1.84696e-08	3.07826e-09	2.45218e-09
mmu03040:Spliceosome	3	13.0435	0.00737945	HSPA1L, HSPA1B, HSPA1A	10	134	9011	20.1739	0.216845	0.0347888	0.025301								mmu05204:Chemical carcinogenesis - DNA adducts	10	13.6986	9.11307e-10	GSTM3, CYP2C55, CYP3A41A, CYP3A41B, CYP3A44, CYP3A11, CYP2C29, CYP3A16, CYP2C39, CYP2C38	53	84	9011	20.2403	5.37671e-08	7.68102e-09	6.11878e-09
mmu05162:Measles	3	13.0435	0.00871127	HSPA1L, HSPA1B, HSPA1A	10	146	9011	18.5158	0.250787	0.035934	0.0261338								mmu03320:PPAR signaling pathway	10	13.6986	1.53979e-09	CYP4A12A, CYP4A12B, CYP4A31, EHHADH, CYP4A30B, CYP4A10, CYP4A32, ACAA1B, CYP4A14, ACAA1A	53	89	9011	19.1032	9.08477e-08	1.1356e-08	9.04628e-09
mmu04141:Protein processing in endoplasmic reticulum	3	13.0435	0.0119404	HSPA1L, HSPA1B, HSPA1A	10	172	9011	15.7169	0.327266	0.0437815	0.0318411								mmu04750:Inflammatory mediator regulation of TRP channels	11	15.0685	2.07486e-09	CYP4A12A, CYP4A12B, CYP2C55, CYP4A31, CYP4A30B, CYP4A10, CYP4A32, CYP4A14, CYP2C29, CYP2C39, CYP2C38	53	127	9011	14.726	1.22417e-07	1.36019e-08	1.08354e-08
mmu05417:Lipid and atherosclerosis	3	13.0435	0.018427	HSPA1L, HSPA1B, HSPA1A	10	216	9011	12.5153	0.45869	0.060809	0.0442247								mmu05207:Chemical carcinogenesis - receptor activation	11	15.0685	4.87172e-07	CYP2B9, GSTM3, CYP2B13, CYP2B23, CYP2B10, CYP3A41A, CYP3A41B, CYP3A44, CYP3A11, CYP2B19, CYP3A16	53	225	9011	8.31203	2.87427e-05	2.87431e-06	2.28971e-06
mmu04144:Endocytosis	3	13.0435	0.0284086	HSPA1L, HSPA1B, HSPA1A	10	272	9011	9.9386	0.613667	0.0852257	0.0619823								mmu04270:Vascular smooth muscle contraction	7	9.58904	0.000166793	CYP4A12A, CYP4A12B, CYP4A31, CYP4A30B, CYP4A10, CYP4A32, CYP4A14	53	144	9011	8.26481	0.00979332	0.000894616	0.00071266
mmu04010:MAPK signaling pathway	3	13.0435	0.0328211	HSPA1L, HSPA1B, HSPA1A	10	294	9011	9.1949	0.667552	0.0902581	0.0656423								mmu01040:Biosynthesis of unsaturated fatty acids	4	5.47945	0.000956045	ACOT2, ACOT1, ACAA1B, ACAA1A	53	34	9011	20.0022	0.0548708	0.00470055	0.00374451
																			mmu00983:Drug metabolism - other enzymes	5	6.84932	0.0018948	GSTM3, CES2B, CES2C, CES2F, CES2H	53	92	9011	9.24016	0.105866	0.00859947	0.00685042
																			mmu00280:Valine, leucine and isoleucine degradation	4	5.47945	0.00425849	EHHADH, AOX1, ACAA1B, ACAA1A	53	57	9011	11.9311	0.22259	0.0179465	0.0142964
																			mmu00600:Sphingolipid metabolism	3	4.10959	0.0386221	SMPD3, GAL3ST1, 9130409I23RIK	53	54	9011	9.44549	0.902106	0.146011	0.116314
																			mmu04726:Serotonergic synapse	4	5.47945	0.0395962	CYP2C55, CYP2C29, CYP2C39, CYP2C38	53	131	9011	5.19142	0.90779	0.146011	0.116314
																			mmu01212:Fatty acid metabolism	3	4.10959	0.0495782	EHHADH, ACAA1B, ACAA1A	53	62	9011	8.22672	0.950219	0.172066	0.137069
Supplementary Figure EnrichR. Transcription factors associated with downregulated genes in the female hCYP2B6-Tg mice treated with 1 mg/kg/day PFOS compared to the untreated female hCYP2B6-Tg mice. Analysis was performed on EnrichR. Transcription factors that are more significantly associated with the differentially expressed genes (0 < 0.05) are higher on the list and in lighter red.																			Supplementary Figure EnrichR. Transcription factors associated with upregulated genes in the female hCYP2B6-Tg mice treated with 1 mg/kg/day PFOS compared to the untreated female hCYP2B6-Tg mice. Analysis was performed on EnrichR. Transcription factors that are more significantly associated with the differentially expressed genes (0 < 0.05) are higher on the list and in lighter red.

## Sheet: Female 2B6 UT v 10 PFOS
Supplementary Table Differentially Expressed Genes. Downregulated (A) and upregulated (B) genes in female hCYP2B6-Tg mice treated with 10 mg/kg/day PFOS compared to the untreated female hCYP2B6-Tg mice. The log2 fold change (FC), log counts per million (CPM), P-value, and false discovery rate (FDR) for each gene was determined in EdgeR. Genes were only considered statistically different if they h…
A. Downregulated genes in hCYP2B6-Tg mice treated with 10 mg/kg/day PFOS compared to the untreated hCYP2B6-Tg mice.																			B. Upregulated genes in hCYP2B6-Tg mice treated with 10 mg/kg/day PFOS compared to the untreated hCYP2B6-Tg mice.
Geneid	logFC	logCPM	PValue	FDR															Geneid	logFC	logCPM	PValue	FDR
Gm52893	-9.9665	1.045	0.0213414	0.0475905															Dis3	1.00073	2.85617	1.90614e-05	0.000151884
A1bg	-9.93897	5.21024	1.54995e-07	3.07639e-06															Tomm20	1.00138	5.82048	2.03856e-07	3.76339e-06
Adgrf1	-8.66456	2.71385	1.14886e-13	6.31183e-11															Vars	1.00212	5.16494	4.88598e-09	1.92289e-07
Muc6	-8.3046	-1.79569	0.0180204	0.0415022															Pycrl	1.00266	4.05473	2.08302e-06	2.49871e-05
Gm3734	-6.4777	2.47601	4.4639e-07	7.13756e-06															Smox	1.00289	2.26762	0.00442379	0.0131266
Gm36691	-6.22957	-0.35401	1.20341e-06	1.60943e-05															Psmb4	1.00312	6.85301	1.59918e-09	8.01633e-08
Serpina12	-6.20336	-0.707424	3.9946e-06	4.31335e-05															Gpi1	1.00357	7.08726	2.30438e-08	6.61887e-07
Ntrk2	-5.66856	2.71729	6.40788e-10	3.92912e-08															Acsl1	1.0037	10.2601	2.30829e-08	6.61887e-07
Gm20515	-5.54174	0.127228	0.00512111	0.0147843															Gm45978	1.00388	5.32589	0.00117016	0.00440455
Slc22a26	-5.46988	6.5671	2.58277e-11	3.72027e-09															Psmb3	1.00483	5.86971	5.94279e-08	1.40683e-06
Gm32643	-5.25304	4.93547	1.04417e-11	1.93806e-09															Gm10768	1.00747	6.66475	5.2627e-06	5.37821e-05
Slc22a7	-5.18358	2.20656	2.96887e-09	1.31117e-07															Gpat4	1.00908	6.97843	1.71794e-05	0.000139869
Rab3c	-5.18179	-0.881329	0.0041235	0.012362															Naa25	1.00917	4.56736	8.00222e-09	2.88287e-07
Mup21	-5.05633	7.78564	6.81919e-10	4.12606e-08															Dlst	1.00963	7.27197	3.46208e-11	4.48786e-09
9030619P08Rik	-5.05069	2.15917	1.0587e-11	1.93884e-09															Cltb	1.01046	5.24772	8.52523e-05	0.000520649
Mup3	-5.04027	9.40664	2.08855e-10	1.66403e-08															Thnsl2	1.01063	5.71864	3.49147e-08	9.2757e-07
Grid1	-4.90451	0.901172	1.93502e-11	3.05488e-09															Trappc4	1.0109	3.82967	6.4409e-08	1.49435e-06
LOC118567368	-4.60779	-0.0370957	0.000520522	0.00226756															Hnrnpab	1.01117	6.46546	3.70976e-06	4.04715e-05
Gm31249	-4.56492	0.749106	2.01755e-07	3.74474e-06															Gm32899	1.01123	1.64018	0.00683185	0.0186774
Fmo6	-4.53983	1.62416	9.83776e-07	1.36901e-05															Psma7	1.01169	6.41302	2.4632e-09	1.13151e-07
Fmo3	-4.09811	6.48513	1.26245e-06	1.66315e-05															Apex1	1.01181	4.31686	4.59543e-10	3.09403e-08
Fabp5	-4.07597	4.28341	3.01686e-08	8.28733e-07															Dact2	1.01244	3.96352	0.000482636	0.00212536
Rec114	-4.07346	-0.378758	0.000903452	0.00356271															Smpd2	1.0125	4.34335	1.29378e-06	1.68819e-05
Clec2h	-4.05956	0.387627	0.000374436	0.00172696															LOC118567481	1.0125	7.16063	0.0013168	0.00484111
Htra4	-4.00724	-0.190535	2.76918e-06	3.1722e-05															Samd1	1.01299	2.06318	5.15113e-05	0.000345294
Srgap3	-3.93564	1.49873	1.94533e-06	2.36953e-05															Pgm3	1.01347	3.21412	6.55565e-06	6.42239e-05
C730036E19Rik	-3.91246	1.78325	2.72262e-09	1.22206e-07															Exosc5	1.01414	4.2355	6.65571e-06	6.51112e-05
Cyp4f14	-3.89792	7.25435	1.3098e-14	1.49546e-11															Aldoart1	1.01436	5.76399	8.77798e-09	3.05305e-07
Gm30487	-3.87679	-0.349819	6.7387e-06	6.57345e-05															Sqstm1	1.01588	8.63544	3.39865e-07	5.71363e-06
Egr1	-3.85748	4.19798	7.92973e-05	0.000492159															Lrpprc	1.01706	6.90258	1.38317e-08	4.41809e-07
Gm32304	-3.85738	-0.578754	2.08098e-05	0.000163328															Wdr73	1.01784	3.58509	6.11316e-09	2.28785e-07
1700012D01Rik	-3.8482	-0.61812	0.000310197	0.00148039															Ube2o	1.01922	3.326	1.01588e-06	1.40373e-05
Enho	-3.79966	3.48769	1.92998e-09	9.20428e-08															Rps12	1.01972	7.56793	5.09791e-08	1.2459e-06
Gm4841	-3.77733	1.46734	2.87741e-05	0.000212708															Galns	1.01992	2.76661	1.48599e-07	2.97523e-06
Sptb	-3.7286	0.36687	3.7162e-09	1.54673e-07															Chpt1	1.02034	7.1133	1.95526e-08	5.86032e-07
Avpr1a	-3.68454	4.29741	1.24021e-11	2.21224e-09															Slc25a10	1.02101	7.6926	3.0697e-06	3.45592e-05
Nfe2	-3.68288	0.230461	0.000183734	0.000965125															LOC118568080	1.02138	7.16283	0.001253	0.00464484
C9	-3.66291	6.2206	1.25324e-10	1.17097e-08															Lrfn3	1.02142	3.19944	0.000743306	0.00304483
Mup22	-3.59494	11.2395	1.16151e-06	1.56405e-05															Atp9a	1.0217	6.11031	2.28046e-08	6.58027e-07
Mup17	-3.59289	11.0554	1.2962e-06	1.68912e-05															2310039H08Rik	1.02207	4.35314	7.71503e-06	7.34513e-05
Mup13	-3.59203	11.0612	1.28299e-06	1.68148e-05															Gm33887	1.02332	7.17416	0.00115981	0.00437396
Mup8	-3.59119	11.0522	1.26589e-06	1.66398e-05															Dnajc17	1.026	0.671215	0.00220325	0.00737012
Mup10	-3.58784	11.0641	1.266e-06	1.66398e-05															Tmem82	1.02603	2.99154	1.1435e-05	0.000100615
Mup14	-3.58743	11.0608	1.26295e-06	1.66315e-05															Afg3l2	1.02636	6.29885	6.69219e-10	4.06713e-08
Mup18	-3.58672	11.2397	1.17282e-06	1.57619e-05															Zwint	1.02667	5.98937	3.01417e-10	2.21388e-08
Mup16	-3.58616	11.0607	1.25547e-06	1.66295e-05															Psmd11	1.02683	6.50192	3.73775e-10	2.65948e-08
Mup9	-3.58473	11.0579	1.2556e-06	1.66295e-05															Rpl35	1.02784	6.31592	2.06082e-05	0.00016193
Mup19	-3.58208	11.0649	1.2716e-06	1.66973e-05															Gm6654	1.02912	7.36107	6.34879e-09	2.35042e-07
Cyp17a1	-3.57483	4.64011	1.61589e-09	8.07063e-08															Rpf2	1.02947	2.599	5.03261e-08	1.23434e-06
Gm32064	-3.5741	1.83431	6.04002e-11	7.15169e-09															Omd	1.0296	1.1296	0.00255339	0.00832246
Mup2	-3.57376	11.1345	1.21884e-06	1.62689e-05															Nutf2	1.03031	4.27978	4.39439e-08	1.10342e-06
Mup7	-3.57176	10.9989	1.32507e-06	1.71534e-05															Rps26	1.03072	7.37303	7.26774e-09	2.64781e-07
Mup11	-3.56991	11.1875	1.22551e-06	1.63421e-05															Bola2	1.03155	1.94187	0.00137717	0.00502669
Foxq1	-3.56894	3.17194	3.39619e-08	9.09292e-07															Rplp2	1.03178	7.29915	1.94986e-05	0.000154627
Mup15	-3.56663	10.9998	1.3099e-06	1.70213e-05															Prmt3	1.032	2.81932	9.32186e-08	2.01314e-06
Nxpe2	-3.56377	4.0349	3.11589e-10	2.25723e-08															Nolc1	1.03232	4.0382	3.06597e-06	3.45456e-05
Mup1	-3.55233	11.0482	1.28891e-06	1.68762e-05															Epb41	1.03302	6.7042	5.64949e-07	8.59311e-06
Syt3	-3.55193	1.03704	7.9021e-10	4.59896e-08															Rps12-ps10	1.03356	7.3824	7.84574e-08	1.74089e-06
Mup12	-3.54523	10.7664	1.50894e-06	1.92079e-05															Tpmt	1.03395	5.32743	1.26076e-06	1.66315e-05
Sdr9c7	-3.42804	3.80085	4.12654e-10	2.84937e-08															Rrm2	1.03399	1.85068	0.00473855	0.0139187
Sult3a1	-3.4163	5.15916	5.62674e-06	5.67009e-05															Snhg3	1.03456	0.290353	0.0153056	0.0362952
9030616G12Rik	-3.39327	0.829379	1.14951e-08	3.80445e-07															Aldoa	1.03491	6.45087	8.20118e-07	1.18697e-05
Nrep	-3.30131	2.10535	6.97402e-09	2.55435e-07															LOC118568637	1.03831	6.99365	0.000961206	0.00374742
Hectd2os	-3.27734	2.1584	3.05535e-09	1.33647e-07															Mast2	1.03833	3.8368	9.63864e-08	2.0621e-06
Gm34654	-3.26341	-0.883382	0.000394075	0.00179881															LOC118568567	1.03876	6.97072	0.00120876	0.00451641
Slc13a5	-3.252	0.275858	0.00170848	0.006															Gm4952	1.03878	7.33452	2.85153e-07	4.9577e-06
Slco1a1	-3.23809	3.93412	0.000114463	0.00065946															Mrpl16	1.04065	4.26141	1.90714e-09	9.12704e-08
Cux2	-3.22386	3.74616	0.00509253	0.0147255															Trub2	1.04109	3.75087	0.0013171	0.00484111
Gm30484	-3.21835	-0.688757	0.000403275	0.00183228															Hmgcl	1.0418	7.7272	4.79523e-07	7.56217e-06
Tmem266	-3.19177	-0.0713165	5.52805e-07	8.45521e-06															Pus7	1.04314	2.97474	6.0098e-06	5.96851e-05
Ncmap	-3.18881	-0.242526	0.000771478	0.00313834															Samm50	1.04389	6.10518	4.28804e-09	1.73735e-07
Prok1	-3.17075	0.259488	0.00025043	0.00124851															Poc1a	1.04528	0.832796	0.00144694	0.00523545
Sult3a2	-3.13622	3.12445	5.35976e-05	0.000356441															Emc9	1.04609	3.57362	7.8486e-06	7.44479e-05
Ang	-3.09671	6.17	6.28447e-09	2.33922e-07															Usp10	1.04669	5.82697	1.03052e-09	5.67926e-08
Mup5	-3.09515	8.92457	4.49121e-06	4.74514e-05															2200002D01Rik	1.04894	2.16285	2.45056e-05	0.000186888
Mup6	-3.09024	6.55221	5.94667e-06	5.93155e-05															Timm8a1	1.04909	5.00803	3.24856e-08	8.80058e-07
Adrb3	-3.07827	0.281478	0.000111809	0.000647429															Krt18	1.04998	7.10078	9.34062e-07	1.30912e-05
4732465J04Rik	-3.05216	-0.00972786	6.12422e-05	0.000399602															Gm46353	1.04999	5.30824	0.000449247	0.00200143
Gm35986	-3.04864	-0.353978	7.23422e-05	0.000456417															Smyd2	1.05062	3.79034	4.22636e-09	1.72253e-07
Ephb6	-3.04722	-0.341354	0.000150995	0.000823635															Tanc2	1.05225	2.50274	1.65742e-05	0.000136234
Gm12909	-3.03909	1.49053	1.94715e-06	2.36953e-05															Nomo1	1.05381	5.33031	3.17806e-11	4.27948e-09
Lipg	-3.01976	3.08862	2.09833e-08	6.15823e-07															Slc22a15	1.05484	2.67086	1.37999e-05	0.000117145
Dnm3	-3.01109	-0.453383	0.000550001	0.00237182															Zswim7	1.05513	2.49795	3.54149e-07	5.91037e-06
Lgr5	-3.00886	1.74454	1.13163e-10	1.08129e-08															Caln1	1.05515	2.04886	0.000340359	0.00159823
Ihh	-2.98823	-0.513233	0.00175647	0.006137															Flvcr2	1.05635	3.65221	6.01885e-05	0.000393661
Mup4	-2.9638	8.29629	3.07336e-06	3.45721e-05															Spata24	1.05898	-0.193774	0.0180505	0.0415561
Gm6135	-2.96032	2.439	6.03543e-10	3.75098e-08															Tsr1	1.05975	2.69235	1.02086e-06	1.40919e-05
Slc1a2	-2.95959	6.49905	3.34788e-08	8.98107e-07															Kmt5a	1.05997	4.74661	4.98667e-08	1.22526e-06
Hcn3	-2.9517	0.755727	0.000109397	0.000635336															Rpl38	1.06036	6.16651	0.000363754	0.00168846
Fam161a	-2.93767	0.284074	4.16836e-08	1.05827e-06															Wdr77	1.06084	4.30346	1.76501e-10	1.52468e-08
1810008I18Rik	-2.8962	4.26288	3.40312e-07	5.71417e-06															Wdr43	1.06182	4.25189	2.62549e-07	4.63511e-06
Ranbp3l	-2.87874	0.0110632	2.25933e-05	0.000174607															Slc6a16	1.0623	1.15087	0.00323332	0.0101299
S1pr5	-2.81224	0.973292	4.18962e-07	6.80195e-06															Hsd17b10	1.06316	6.33455	1.59254e-07	3.13823e-06
Gbp3	-2.80868	2.44643	2.10537e-07	3.85934e-06															Eci2	1.0632	7.92239	6.94947e-08	1.5882e-06
Ptk6	-2.80297	-0.810592	0.000698023	0.00289648															Dph1	1.06488	3.1908	1.83444e-06	2.25166e-05
Nab2	-2.79758	2.83601	2.39986e-07	4.30947e-06															Ces1d	1.06499	9.89351	1.6277e-06	2.04542e-05
Gm44478	-2.76733	-1.07104	0.000735427	0.00301795															Rps12-ps12	1.06508	7.08507	2.19046e-08	6.37413e-07
Slc22a27	-2.76417	5.16424	5.52747e-12	1.13598e-09															Pabpc4	1.06596	5.47619	2.61017e-06	3.03562e-05
Ang2	-2.75768	-0.135643	0.000209925	0.00107546															Immt	1.0677	6.65791	4.84125e-10	3.19685e-08
Angptl8	-2.7573	3.93826	4.50398e-07	7.17659e-06															Gm12854	1.06789	2.43208	0.000105201	0.000615391
Gbp6	-2.75387	5.25919	4.94082e-06	5.12167e-05															Ipo5	1.06823	5.8958	3.55977e-09	1.4998e-07
Gbp10	-2.75381	5.05035	6.78854e-06	6.61281e-05															Timm10	1.06832	3.23826	3.56282e-06	3.91796e-05
Slc22a29	-2.75076	5.15867	8.4481e-12	1.62742e-09															Focad	1.06868	3.65267	1.45866e-06	1.86717e-05
Gm32063	-2.73458	1.23684	2.76646e-05	0.000205947															Sfxn1	1.06897	6.49476	4.77956e-08	1.18497e-06
Pcp4l1	-2.73456	2.94225	3.1414e-07	5.35323e-06															Slc52a2	1.07138	3.12705	0.000272782	0.00133761
Ifitm3	-2.72832	6.81739	5.44074e-10	3.44371e-08															Aldoart2	1.07145	4.81684	1.9687e-08	5.87828e-07
Septin5	-2.69327	-0.78271	0.000353458	0.00165015															St7	1.07248	2.78967	6.74335e-06	6.57345e-05
Dio1	-2.69227	4.75853	6.39044e-10	3.92912e-08															2200002J24Rik	1.07268	2.99339	0.00170063	0.00597772
Lrp2bp	-2.68063	-0.677398	4.4159e-06	4.67636e-05															Rbpms	1.0733	5.28119	2.0014e-06	2.42196e-05
Sult5a1	-2.67005	1.13049	7.83634e-05	0.000487685															Stt3b	1.07462	6.7607	6.83399e-09	2.51648e-07
Gm42375	-2.66211	-0.55197	4.60742e-06	4.83269e-05															Itga6	1.07533	2.34837	0.00171541	0.00601971
Zbp1	-2.65441	2.15308	1.23483e-05	0.000107006															Ddhd2	1.07653	4.33092	5.85338e-06	5.85125e-05
Ccn6	-2.65091	-0.506203	0.000104548	0.000612832															Cisd3	1.07781	4.93451	7.98992e-08	1.76433e-06
Zfp647	-2.63877	-0.578182	3.89558e-05	0.000274389															Txnrd1	1.07798	6.82378	3.97e-10	2.76792e-08
Mup20	-2.61774	9.55065	9.95803e-06	8.98643e-05															Gm21571	1.0787	7.02417	1.99204e-08	5.92223e-07
Gm9640	-2.59708	2.96359	3.47769e-05	0.000248911															Rps12-ps14	1.0787	7.02417	1.99204e-08	5.92223e-07
Tcf24	-2.581	2.12713	4.07929e-11	5.14028e-09															Gm5088	1.07906	5.0272	8.80297e-07	1.25164e-05
Lrtm1	-2.54395	2.08145	0.000635959	0.00267511															Lrrc59	1.07909	5.79212	1.88824e-07	3.58944e-06
Lrit2	-2.54253	1.65801	3.8303e-08	9.96386e-07															1300002E11Rik	1.07973	2.92601	3.88012e-07	6.37482e-06
Gm15998	-2.52081	-0.223419	0.000387663	0.00177544															Slc16a5	1.08017	5.71712	0.000511826	0.00223812
Prss53	-2.50926	0.674564	4.33348e-07	6.98596e-06															Rpl10a	1.08113	7.55864	1.23213e-07	2.52964e-06
Slc17a2	-2.5089	6.46552	5.68961e-08	1.36144e-06															Slc44a3	1.08168	2.2428	0.000157796	0.000853277
Gbp11	-2.50332	3.7634	3.70328e-06	4.04329e-05															Krt8	1.08204	7.70556	9.7119e-08	2.07454e-06
Srd5a2	-2.49324	1.35688	9.67141e-10	5.44413e-08															LOC118567625	1.08204	1.58812	0.00384689	0.0116741
Lepr	-2.49135	4.08361	4.4789e-06	4.73577e-05															Aldh1b1	1.08289	5.95231	1.07999e-05	9.61976e-05
Capn3	-2.48874	0.110746	9.16798e-06	8.42852e-05															Ftsj3	1.08337	4.58434	1.2987e-07	2.64262e-06
Gm2788	-2.47762	3.22152	2.08952e-05	0.000163717															Tgfbr2	1.08338	5.06944	1.96626e-10	1.60754e-08
Rnase4	-2.47137	8.71279	5.50453e-10	3.4681e-08															Pspc1	1.08385	2.23955	0.000725128	0.00298282
Gbp8	-2.4411	3.97442	8.37134e-06	7.84314e-05															Tamm41	1.0848	1.28023	8.96899e-05	0.000542922
Cnmd	-2.43937	0.338618	0.00563428	0.0160055															Nudt8	1.08523	3.06523	5.21345e-05	0.000348621
LOC118568204	-2.43331	-0.663167	0.00188883	0.00650855															Pdhx	1.0871	4.16863	8.44749e-10	4.79887e-08
Inhba	-2.42785	2.73895	4.35326e-06	4.62787e-05															Atg16l2	1.08749	2.33891	9.53913e-05	0.000571142
Kantr	-2.42595	0.423392	4.68582e-08	1.16805e-06															Glrx5	1.08881	5.6655	5.8579e-08	1.39201e-06
Ly6a	-2.41628	2.95851	5.1271e-06	5.27496e-05															Gm34865	1.09003	3.12449	8.00854e-08	1.76561e-06
Cyp2c69	-2.40863	9.90084	1.8265e-10	1.54793e-08															Trmt61a	1.0901	1.70618	8.32607e-05	0.000511443
Gm36180	-2.4057	0.668759	0.000166661	0.000891388															Atxn10	1.0911	5.63624	4.27055e-10	2.92602e-08
Cyp7a1	-2.3978	6.09386	2.8768e-05	0.000212708															Atg7	1.09113	5.26262	4.21759e-07	6.83927e-06
Zfp677	-2.39523	-0.294174	0.00113257	0.0042984															Gm6787	1.09148	0.58048	0.000556771	0.00239575
Gbp7	-2.38746	4.07415	6.2121e-07	9.32493e-06															Gm31418	1.09185	-0.352397	0.0134561	0.0327345
Gm32540	-2.38173	0.635555	0.000130353	0.000731693															Reep6	1.09193	9.36676	1.44912e-06	1.8571e-05
Bmf	-2.38138	2.37068	3.26713e-07	5.53318e-06															Riok2	1.09226	4.12364	2.14373e-07	3.91543e-06
Gm34451	-2.37312	-0.24275	1.99184e-05	0.000157501															Serpinb6c	1.09242	0.325336	0.000546041	0.00235993
P2ry4	-2.3725	3.67854	2.34721e-09	1.08549e-07															Gar1	1.0933	1.73589	0.00387838	0.0117541
A930038B10Rik	-2.36614	0.117354	1.05612e-05	9.43158e-05															Gm41844	1.09391	3.88604	0.00822135	0.0217321
Cyp2c67	-2.35788	9.9844	7.58399e-11	8.33806e-09															Cpne8	1.0949	1.57623	2.19663e-05	0.000171036
Ifi44	-2.35285	1.32475	5.7817e-05	0.000380506															Slc3a2	1.09508	5.52665	5.98403e-07	9.03194e-06
Gm36749	-2.32929	-0.344959	0.0122369	0.0303548															Mrps18b	1.09521	5.20859	7.05324e-10	4.1757e-08
Gm16116	-2.3266	0.51847	4.33889e-08	1.09549e-06															Eif6	1.09538	5.16317	1.03518e-06	1.42468e-05
Ifit1	-2.32383	2.62296	9.72879e-05	0.000579215															Ubxn4	1.09587	6.29856	1.20063e-08	3.94513e-07
E2f8	-2.32339	2.07249	4.42543e-05	0.000305751															Nifk	1.0966	4.05338	3.47472e-08	9.24909e-07
Irf5	-2.30616	2.76226	2.50111e-08	7.06848e-07															Arhgef7	1.09779	4.85983	3.2549e-11	4.34039e-09
Gm36041	-2.30415	1.5647	2.55817e-05	0.000193097															Galnt15	1.09899	1.59865	0.00059343	0.00253051
Cyp2c40	-2.3012	9.95768	8.51729e-11	8.99885e-09															Tmprss2	1.101	2.82366	2.17685e-06	2.59315e-05
Isg15	-2.29989	1.93348	2.30901e-07	4.16744e-06															Coasy	1.10384	7.08855	6.94548e-10	4.14766e-08
Tle2	-2.29895	1.70463	3.39932e-09	1.44999e-07															Mtap	1.10432	4.09233	4.00054e-09	1.64022e-07
Tent5c	-2.29314	2.70064	5.63638e-07	8.58267e-06															Gm43305	1.1065	5.32486	0.00346969	0.0107334
Vil1	-2.28813	-1.05857	0.00286855	0.00915729															Map3k15	1.10695	-0.13944	0.0175917	0.040684
Mlph	-2.28695	1.01996	0.00125819	0.00465551															Thap12	1.107	5.36706	3.68927e-08	9.7027e-07
Olfr1032	-2.28532	-0.695427	0.00309372	0.00974593															Psmd14	1.1088	5.22881	1.58811e-08	4.95743e-07
Sult2a8	-2.27917	8.10119	2.84941e-09	1.26247e-07															Gstt2	1.11279	6.26982	9.31458e-05	0.000559649
Plcxd1	-2.26032	-0.0388859	0.000260633	0.00128955															1810010H24Rik	1.11294	1.90061	0.0016442	0.00580542
Cyp2c68	-2.25129	10.0047	9.53966e-11	9.66858e-09															1810055G02Rik	1.11411	4.57934	0.000294715	0.00142032
4930581F22Rik	-2.24992	1.93597	1.49698e-08	4.71583e-07															Hsd17b13	1.11536	8.42512	8.25959e-07	1.19416e-05
Gm32876	-2.24946	0.543092	1.57326e-05	0.00013033															Psmd8	1.11842	6.43009	1.43092e-10	1.29301e-08
Gm41963	-2.23598	1.55832	8.2794e-09	2.9537e-07															Zfp746	1.11853	4.09861	3.97016e-08	1.01842e-06
Dleu2	-2.2227	2.31714	9.19609e-09	3.17357e-07															LOC118568792	1.119	3.88261	0.00773739	0.0206556
Ces3b	-2.22253	9.12735	1.43954e-09	7.49472e-08															1700056E22Rik	1.1195	-0.159555	0.00728259	0.0196477
Fam222a	-2.21894	-0.158693	0.00102475	0.00395809															Anxa7	1.11996	6.70058	2.75021e-10	2.06416e-08
Ccdc162	-2.21036	1.00638	5.6055e-06	5.66114e-05															Acad12	1.12047	4.69458	2.953e-07	5.10182e-06
Sgsm1	-2.20006	1.77518	0.000327461	0.00154907															Gm14681	1.12076	3.10295	4.67853e-05	0.000320337
Gm31235	-2.19976	0.947333	4.35292e-07	7.00087e-06															Ikbkg	1.12153	5.77753	1.8579e-11	3.00216e-09
Mmd2	-2.1975	2.32392	3.7154e-05	0.000263726															ND5	1.12291	12.187	1.94628e-05	0.00015461
Slc30a10	-2.19428	4.12422	9.93763e-08	2.10505e-06															Catsper2	1.12307	1.05237	0.000501231	0.00220138
Slc22a30	-2.1937	6.11974	4.39203e-09	1.75873e-07															Mrpl54	1.12373	3.70623	1.16555e-05	0.000102101
Cxcl13	-2.18134	1.00166	0.00302255	0.00956561															Anpep	1.12634	7.12142	1.54614e-08	4.84846e-07
Ces3a	-2.18111	9.26835	3.18271e-09	1.38753e-07															Tomm40	1.12719	5.12128	8.88202e-06	8.22065e-05
Pdzk1ip1	-2.18067	1.10346	0.000206429	0.00106032															Nol6	1.12853	4.29454	8.32824e-08	1.82501e-06
S1pr1	-2.17765	5.01421	3.20238e-09	1.38753e-07															Cda	1.12989	3.28189	1.09533e-05	9.72487e-05
Oas2	-2.17729	-0.00967529	0.000236254	0.00118906															Tagln2	1.13043	3.88505	3.6899e-08	9.7027e-07
Mypop	-2.14817	-0.786436	0.00022976	0.00116234															Gm40378	1.13123	1.92337	0.00369818	0.0112902
Tgtp1	-2.1464	3.98253	0.000505441	0.00221513															Mars2	1.13341	1.35331	0.0012986	0.00478576
Tmem218	-2.14265	0.917805	1.40204e-05	0.000118724															Pgap2	1.13543	4.7237	6.91865e-08	1.58379e-06
Gbp9	-2.13997	4.32821	4.49577e-06	4.7463e-05															D130037M23Rik	1.13791	2.07866	0.000610136	0.00258888
Tgtp2	-2.13981	3.92104	0.000400127	0.00182039															Psmd1	1.13926	6.78735	9.77714e-09	3.32398e-07
Slc22a28	-2.13276	5.86717	2.00395e-08	5.94476e-07															Tbce	1.13979	3.28699	5.7303e-08	1.36879e-06
Tent5a	-2.13083	3.20107	1.6854e-12	5.26114e-10															Gm32342	1.14011	1.70676	0.00690888	0.0188318
Lrit1	-2.13016	2.52568	3.87778e-08	1.00182e-06															Ddx21	1.14366	5.36671	1.00101e-09	5.58896e-08
Nat8f1	-2.12682	6.0847	9.90551e-11	9.78793e-09															Abhd6	1.14586	5.84829	8.8419e-09	3.05903e-07
Gm5150	-2.10895	-0.201555	0.00768543	0.0205368															Gm6607	1.14643	-0.491309	0.010044	0.0256802
Camk1d	-2.10823	6.59291	9.77541e-10	5.48021e-08															Def8	1.14804	5.30949	1.94304e-10	1.59807e-08
Got1	-2.10261	7.34746	2.51058e-06	2.93721e-05															Ugt1a1	1.15146	8.48945	7.88969e-08	1.74501e-06
Gm26588	-2.10201	1.62448	1.63623e-06	2.05239e-05															Thumpd3	1.15238	3.67082	5.22882e-08	1.27111e-06
Tlcd2	-2.09495	5.15459	1.96565e-06	2.38499e-05															Adarb1	1.15404	3.62442	1.0421e-07	2.18856e-06
Chac1	-2.08879	0.24703	0.00522747	0.0150408															P2ry14	1.15609	0.963906	0.000332632	0.00157
Evc	-2.06889	1.38614	3.00678e-06	3.40463e-05															Hadha	1.15717	8.70991	1.74884e-10	1.52028e-08
Lifr	-2.06255	7.01391	7.4616e-09	2.71125e-07															Gstm7	1.16062	6.53164	3.72243e-06	4.05775e-05
Ms4a4c	-2.06134	-0.717976	0.00532625	0.0152886															Nop58	1.1619	3.92635	9.26071e-07	1.3019e-05
Corin	-2.046	0.225154	0.0121434	0.0301555															Prmt1	1.16205	3.62059	2.6277e-06	3.05085e-05
Gm1600	-2.04587	0.598061	0.00117769	0.00442801															Zfp37	1.16257	-0.497174	0.00754248	0.0202415
F11	-2.04492	4.60568	3.33637e-06	3.72562e-05															Gm39308	1.16465	-0.0358833	0.00865423	0.0226843
Socs2	-2.04428	4.8045	0.000123954	0.000701341															Mpp7	1.16544	2.55635	5.66641e-06	5.70587e-05
Gvin-ps5	-2.0442	2.24692	1.6651e-05	0.000136783															Plin5	1.16661	5.41858	0.000184348	0.000967895
Sdf2l1	-2.04391	2.76746	1.24303e-05	0.000107513															Lars	1.16681	4.59309	9.37161e-08	2.02071e-06
Gm11992	-2.02892	0.44642	1.64081e-05	0.000134949															Trappc6a	1.16784	3.40021	0.00293664	0.00933891
Gm41021	-2.02724	-0.56106	0.000202319	0.00104311															Cd83	1.16955	1.36464	0.00355511	0.0109581
Zfp456	-2.02519	0.841817	3.11954e-08	8.50136e-07															Gm46174	1.16986	5.14627	1.74974e-05	0.000141953
Gm21286	-2.02241	5.04276	0.000689696	0.00286626															H3f3b	1.1699	6.96535	1.43506e-07	2.89011e-06
Ppp1r3c	-2.01957	5.03958	3.23866e-06	3.6283e-05															Grwd1	1.17087	3.13449	3.14733e-07	5.35671e-06
Gbp2b	-2.01933	1.99377	1.93385e-05	0.000153801															Rps12-ps11	1.17106	6.54383	4.63129e-09	1.8279e-07
Agap2	-2.01279	-0.833863	0.0128682	0.0315861															Rps12-ps15	1.17106	6.54383	4.63129e-09	1.8279e-07
Gcnt4	-2.01261	2.32889	4.3201e-09	1.74519e-07															Rps12-ps13	1.17106	6.54383	4.63129e-09	1.8279e-07
Egfr	-2.01249	6.68188	8.33112e-08	1.82501e-06															Nrg4	1.17129	1.94873	0.00324314	0.0101537
Klhdc7a	-2.00603	3.42827	2.74552e-06	3.15299e-05															Nedd9	1.17189	2.57246	1.51871e-07	3.0363e-06
Uba7	-2.0044	2.68624	5.1382e-07	7.92067e-06															Egln3	1.17399	4.55484	6.38376e-10	3.92912e-08
Psmb8	-2.00354	3.84705	8.70252e-09	3.04669e-07															Als2cl	1.17802	4.65038	1.6664e-08	5.17828e-07
Shank2	-1.99274	3.90383	9.76087e-08	2.08176e-06															ND6	1.17883	9.26215	0.000135593	0.000753384
Rpgrip1l	-1.98358	0.819579	5.06464e-06	5.21875e-05															Mat2a	1.1801	5.77537	4.18353e-05	0.000291664
Gm12250	-1.97515	1.27208	0.000359465	0.00167081															Fth1	1.18016	10.5083	1.10916e-08	3.69764e-07
Zfp980	-1.96932	-0.0548033	0.00330413	0.0103048															Serpinb1a	1.18083	4.41398	0.00215393	0.00723685
Tnik	-1.96494	0.475657	4.89501e-05	0.000332015															Adrm1	1.18312	6.09852	8.54842e-09	3.01832e-07
Slc25a25	-1.96418	6.65785	1.89054e-05	0.00015088															Hdc	1.19267	1.75723	0.00221371	0.00739429
Tmem25	-1.9453	3.50298	1.72238e-09	8.50968e-08															Gm52290	1.19326	4.9827	0.00028458	0.00138215
Rex2	-1.9409	0.803644	0.00313724	0.00986493															Rps12-ps16	1.19372	6.43855	2.30306e-09	1.06867e-07
Slc17a4	-1.93673	4.9319	3.6525e-09	1.52484e-07															Rsph4a	1.19535	1.11625	0.00542289	0.0154851
Lst1	-1.93441	-0.373576	2.79594e-05	0.000207732															Gm30446	1.19541	-0.471706	0.00885955	0.023143
Gm30784	-1.93195	1.89591	1.47596e-07	2.95947e-06															Gm20346	1.19643	-0.41083	0.011912	0.0296828
Dlgap1	-1.93137	0.517584	1.82475e-05	0.000146144															Polr2l	1.19864	4.25032	2.91684e-07	5.04569e-06
Slc13a3	-1.92735	3.30544	1.25758e-06	1.66295e-05															Slc22a21	1.20284	3.92885	3.67854e-05	0.000261985
Mx2	-1.92629	0.646944	0.000133576	0.000744587															Slc22a4	1.20293	2.70966	5.76549e-07	8.72817e-06
Dexi	-1.92112	1.74579	6.56373e-05	0.000421669															Cdc34	1.20336	5.61322	3.68959e-05	0.000262451
Ntn3	-1.91934	2.03638	1.12683e-06	1.52934e-05															Camk2b	1.2037	2.59342	0.00738779	0.0198924
Gbp4	-1.90589	3.75216	7.25026e-05	0.000456975															Chchd10	1.20413	9.06929	3.08357e-05	0.000224595
Wnk4	-1.90549	-0.114743	0.00776576	0.0207233															Slc27a4	1.20508	4.90609	4.26506e-07	6.89995e-06
Bank1	-1.90521	0.823912	5.98369e-06	5.95318e-05															Hsp90aa1	1.20602	7.35487	5.55716e-05	0.000367136
Sntg2	-1.90136	1.81145	2.30611e-08	6.61887e-07															Atp10d	1.20697	1.51826	0.000518739	0.00226115
Serpina11	-1.90096	4.7214	3.604e-09	1.50917e-07															Tmem62	1.20726	3.79441	1.65876e-06	2.07374e-05
Endod1	-1.90058	1.81456	7.85211e-07	1.14611e-05															Stbd1	1.20829	6.33865	1.78503e-07	3.44346e-06
Kcnt2	-1.8961	-0.737138	0.00617764	0.0172493															LOC118568683	1.2101	7.57011	0.000626072	0.00264344
Ifit3	-1.89296	3.3329	1.78008e-05	0.000143651															Spon2	1.21384	3.98344	0.00705167	0.0191375
Trim34a	-1.89229	2.14735	1.93861e-07	3.6475e-06															Nme1	1.21388	5.30255	1.44056e-09	7.49472e-08
Oas1g	-1.88567	1.2789	1.1094e-07	2.31575e-06															Gm15732	1.21521	0.775751	0.00865929	0.0226933
Rsl1	-1.88529	1.37916	4.24052e-08	1.0746e-06															Gm8465	1.21532	3.92678	2.97783e-08	8.21294e-07
1110019D14Rik	-1.88503	-0.51912	0.000164942	0.000883228															Nop56	1.21827	3.5775	3.064e-08	8.38328e-07
Tmem200b	-1.88407	0.330145	1.1356e-05	0.000100061															Serpinb6b	1.21847	1.4435	0.000753715	0.00308012
Col27a1	-1.88375	1.64407	2.64187e-08	7.36027e-07															Acad10	1.21883	5.81608	6.59001e-08	1.51614e-06
Il6ra	-1.88177	4.38925	1.99246e-06	2.41326e-05															Ech1	1.21885	8.63025	7.14925e-11	8.18291e-09
Nr4a1	-1.88014	2.05184	0.0168218	0.0392186															Gm12551	1.21974	3.09849	0.000419527	0.00189235
BC024139	-1.87972	0.74961	0.000437755	0.0019596															LOC118567621	1.21976	7.22403	0.00037156	0.00171658
Ifit3b	-1.87925	3.12394	2.20872e-05	0.000171588															Hspa9	1.22216	9.01537	1.54012e-11	2.61154e-09
Oasl2	-1.87593	1.64761	2.86714e-05	0.000212177															Adora1	1.22235	4.24842	4.1212e-05	0.000288211
Septin1	-1.87408	-0.185454	1.609e-05	0.00013273															Ggt6	1.223	4.53295	1.10058e-06	1.49965e-05
Fam89a	-1.87342	-0.741278	0.00575511	0.0162681															Gm3973	1.2231	0.125073	0.00682169	0.0186571
Sned1	-1.87231	2.52326	1.05746e-08	3.55985e-07															Coq7	1.22471	3.8509	4.9597e-09	1.94633e-07
Loxl4	-1.86821	1.55009	0.000411706	0.00186503															Gm51709	1.22544	0.58709	0.000896332	0.00354394
Apol9b	-1.86709	6.10264	9.31595e-07	1.30833e-05															Gm36231	1.22598	0.0714129	0.0133801	0.0326136
Gm33459	-1.86402	0.302405	0.0177121	0.0408934															Thop1	1.22607	2.89908	7.65805e-07	1.12136e-05
Prlr	-1.86288	7.61491	1.24055e-10	1.16705e-08															Prom1	1.22657	2.5793	0.00422167	0.0126218
Zfp101	-1.86235	1.03287	8.35635e-06	7.83979e-05															Rps12-ps24	1.22683	5.35	3.01011e-07	5.17445e-06
Usp18	-1.85985	2.25788	2.18185e-05	0.000170175															Arpp19	1.23023	4.96739	1.00172e-07	2.11671e-06
Apol9a	-1.85743	6.02696	1.16323e-06	1.56483e-05															Cdhr5	1.23067	5.98128	2.66495e-09	1.20405e-07
Lpin1	-1.85517	6.04102	0.00057838	0.00247787															Psmc4	1.23422	5.89717	1.1093e-10	1.07298e-08
Iigp1	-1.8549	7.76244	2.57334e-08	7.21323e-07															Gm45988	1.2346	4.9575	0.000317998	0.00151132
Camk4	-1.85319	0.687811	0.00017375	0.000924624															S100a10	1.2348	6.26689	1.73718e-08	5.31406e-07
Cxcl9	-1.85191	3.28587	0.000445143	0.00198895															Cebpd	1.23538	2.23427	0.00201071	0.00684778
Dio3os	-1.85081	0.109537	0.000878033	0.00348146															Vps37b	1.23948	4.0927	3.8394e-07	6.33823e-06
Ccdc157	-1.84912	2.92772	2.14393e-08	6.2653e-07															Cct3	1.23949	6.18359	8.23082e-11	8.76359e-09
Wsb1	-1.848	3.30712	9.62727e-07	1.34381e-05															Taf1d	1.24054	3.3362	3.25761e-05	0.000235491
Oas3	-1.84788	0.838251	2.35103e-05	0.000180306															Gm6485	1.24178	5.31214	1.155e-07	2.39275e-06
Wdr90	-1.84657	1.27659	1.50389e-05	0.000125568															Arel1	1.24558	5.85737	2.10583e-10	1.66403e-08
Gulo	-1.84649	7.61329	5.06193e-10	3.26411e-08															S100a11	1.24628	2.29732	2.44487e-05	0.000186661
Tgm1	-1.84492	3.13629	1.63152e-06	2.04835e-05															Dnaja3	1.24803	6.5448	5.48248e-13	2.23931e-10
Fras1	-1.84366	0.807847	9.8872e-05	0.000586022															2410002F23Rik	1.24895	2.38809	0.000186696	0.000977237
Xlr3a	-1.8386	1.69292	0.0182526	0.04193															Dhtkd1	1.25016	5.85887	8.37042e-07	1.20385e-05
Praf2	-1.83767	0.633871	0.000502786	0.00220702															Hspd1	1.25019	8.88294	1.74027e-11	2.84555e-09
Scnn1a	-1.83741	3.86523	1.58625e-10	1.39661e-08															Psmd4	1.25049	6.43899	2.44338e-11	3.5702e-09
Folr2	-1.83396	2.92113	2.64008e-08	7.36027e-07															Dynll1	1.25343	3.76205	3.66287e-05	0.000261212
Oas1a	-1.83316	1.57779	3.41366e-07	5.72486e-06															Ppcs	1.25445	4.63641	1.13364e-10	1.08129e-08
Cyp2g1	-1.83109	1.66412	6.06111e-05	0.000396048															LOC118568718	1.25445	9.13183	1.54062e-05	0.000127781
Pklr	-1.82949	6.86656	2.48407e-05	0.000188791															Olfr1033	1.25532	4.32739	7.28931e-05	0.000458419
Rsrp1	-1.8233	5.62977	2.42701e-07	4.33486e-06															Atad3a	1.25578	5.94705	1.30784e-10	1.20559e-08
Ccl24	-1.81966	0.0374347	0.000948366	0.00371124															Gm41442	1.25586	-0.0916614	0.00478125	0.0140291
Fam167a	-1.81786	0.251629	0.000127087	0.000716266															Ciapin1	1.26421	3.78333	4.09858e-07	6.68575e-06
Zc4h2	-1.81533	-0.31362	0.000221852	0.00112899															Eaf1	1.26864	5.4407	2.95466e-11	4.01804e-09
Bmp4	-1.80996	-0.132625	0.00019259	0.00100274															Abhd4	1.26865	5.61421	5.87791e-13	2.30666e-10
Lin7a	-1.80995	4.09155	1.5494e-10	1.37297e-08															Rps12-ps18	1.27614	5.85704	1.53765e-09	7.85115e-08
Cish	-1.80596	3.15472	0.000104781	0.000613716															1700086O06Rik	1.27654	-0.888132	0.0210167	0.0469985
Fancg	-1.80402	0.595771	8.39725e-06	7.86205e-05															Slc22a5	1.27808	5.64095	1.87951e-06	2.30081e-05
Pmvk	-1.80258	5.22234	3.69058e-05	0.000262451															BC048507	1.27973	-0.930099	0.0130339	0.031907
Il15	-1.80212	0.416744	8.03854e-05	0.000497339															Gclc	1.27992	8.1565	2.01001e-07	3.73578e-06
4933404O12Rik	-1.79449	1.76849	1.78412e-07	3.44346e-06															Usp20	1.28247	2.8949	1.11172e-06	1.51332e-05
Slc26a10	-1.78905	0.94373	0.00160469	0.00570108															Tmem120a	1.28306	5.43414	1.04846e-07	2.19522e-06
2310001H17Rik	-1.78839	0.927663	1.43237e-06	1.83865e-05															LOC118568512	1.28458	0.611061	0.00214904	0.00722925
Ifi205	-1.78485	1.94796	5.15506e-07	7.93775e-06															Rasl2-9	1.28461	5.16979	4.69101e-10	3.14297e-08
Apol7c	-1.78342	4.49375	4.48451e-09	1.79054e-07															Creg1	1.2854	9.02326	1.74686e-09	8.59968e-08
Steap4	-1.78319	5.80777	1.48348e-09	7.66e-08															Rexo2	1.28737	5.41226	6.18399e-11	7.25959e-09
Plxnb1	-1.78262	4.73019	7.08202e-12	1.40973e-09															Rplp1	1.28801	7.88005	7.72651e-08	1.71999e-06
Arl6	-1.78241	0.413161	8.67532e-06	8.0674e-05															Gm27177	1.28985	0.743239	0.000405236	0.00183937
Aox3	-1.77891	7.27077	6.36489e-08	1.47922e-06															Ugt2b34	1.29012	9.2271	4.97392e-10	3.22942e-08
Wdr19	-1.77877	0.835403	1.16347e-05	0.000102101															Ran	1.29028	6.49012	5.96197e-11	7.12067e-09
Zfp600	-1.77501	1.18043	0.00248112	0.00812934															Pkp3	1.29181	0.813609	0.00115179	0.00435328
Scimp	-1.77132	-0.628165	0.00281318	0.00901517															Rpl12	1.2925	7.70159	3.94419e-10	2.76395e-08
Pigr	-1.76955	10.0416	8.45523e-10	4.79887e-08															Gm15793	1.29444	7.69196	3.83613e-10	2.70202e-08
Zfp429	-1.75998	1.50208	8.67545e-08	1.89138e-06															Grhpr	1.29504	7.66304	3.26273e-09	1.40923e-07
Tcim	-1.75984	2.96321	9.2388e-06	8.47096e-05															Tubb3	1.29588	1.65783	0.00474385	0.0139313
Hsd11b1	-1.75652	8.27864	8.69318e-11	9.11457e-09															Cd63	1.29725	2.03396	4.23624e-05	0.000294172
Armcx3	-1.75576	2.47013	8.68814e-07	1.24174e-05															Blvrb	1.29842	6.47001	9.36179e-09	3.21461e-07
Ifit1bl1	-1.75205	-0.504085	0.00363887	0.0111662															Zfas1	1.29884	2.17267	0.000144026	0.000791594
2310015A16Rik	-1.74712	2.88296	3.10205e-08	8.4705e-07															Chd1l	1.29897	2.96578	4.92297e-07	7.66807e-06
Gm20559	-1.73814	0.743558	1.13751e-06	1.53823e-05															Igsf11	1.30161	4.75156	1.40152e-09	7.34726e-08
Apol7a	-1.7323	6.08321	1.15595e-09	6.20193e-08															LOC118568432	1.30328	5.24337	0.00128403	0.00474217
Sort1	-1.73181	2.94697	2.25833e-05	0.000174607															St6galnac2	1.30452	-0.543407	0.0101854	0.0260127
Gvin-ps3	-1.72532	3.20376	0.000130181	0.000731303															Rbbp8	1.30531	2.68085	5.26253e-09	2.04762e-07
Rnd1	-1.72498	2.83261	3.36944e-06	3.75034e-05															Hadhb	1.30654	8.29815	7.54344e-11	8.33806e-09
Coq10a	-1.72468	3.55492	6.34797e-09	2.35042e-07															Sh3pxd2b	1.30664	0.584145	2.59537e-05	0.000195435
Tifa	-1.72309	3.05772	5.54302e-08	1.33333e-06															Cdc45	1.30714	0.508819	0.000223207	0.0011344
Kif3c	-1.7202	-0.320623	0.000408527	0.00185308															Tomm5	1.30792	3.94492	9.56165e-08	2.05202e-06
Dsg1a	-1.71986	1.41272	0.000164086	0.000879671															Mettl1	1.30822	2.36805	6.14861e-05	0.000400812
Acss2	-1.71927	7.9183	0.000675972	0.00281775															Ncl	1.31095	7.11296	1.32763e-10	1.21567e-08
Tnfaip8l1	-1.71484	4.20985	3.66792e-06	4.02472e-05															Pgd	1.31132	5.3253	3.34504e-06	3.73226e-05
Mapkapk3	-1.71225	1.54696	4.87631e-06	5.08035e-05															Rn7s1	1.31207	2.97708	0.00192807	0.00661225
Prr36	-1.71089	-0.0799328	0.00013987	0.000772464															Rn7s2	1.31207	2.97708	0.00192807	0.00661225
Arhgef37	-1.7091	4.06473	1.46395e-08	4.64159e-07															Cpox	1.31434	7.35597	1.95804e-07	3.66399e-06
Apof	-1.7084	8.05197	9.40015e-15	1.35276e-11															Zbtb16	1.31741	3.64405	0.0164564	0.0385058
Irgm2	-1.70604	5.65801	3.12505e-05	0.000226863															Glrx	1.31782	5.59396	3.69459e-08	9.7027e-07
Mup-ps12	-1.70313	6.48873	0.00243325	0.00800686															Eif2b3	1.32137	2.69151	3.43757e-08	9.18579e-07
Notum	-1.70056	4.43028	5.77857e-06	5.7891e-05															Tma16	1.32206	2.07054	6.52098e-08	1.50531e-06
Aacs	-1.69517	4.44352	0.00764975	0.0204614															Tceal8	1.32287	4.2903	4.32918e-08	1.09505e-06
Arrdc3	-1.6925	6.74713	0.00108895	0.00416157															Tuba8	1.32629	1.52665	0.00295266	0.00938332
Ugt1a5	-1.69201	5.85631	1.00475e-06	1.39256e-05															5033421B08Rik	1.32716	8.69386	6.75066e-07	1.00022e-05
Mvd	-1.69115	2.99793	0.0156057	0.0368542															Gm13778	1.329	6.88308	1.57622e-09	7.95932e-08
Nsdhl	-1.69057	5.88107	0.00125469	0.00464758															C1qbp	1.33221	5.89446	1.34991e-09	7.15868e-08
Tsga10	-1.68879	-0.373729	0.00149208	0.00536906															Sacs	1.33288	1.51738	6.36397e-05	0.000411144
Bcl6	-1.68836	2.9521	0.0112296	0.0282489															Tafa5	1.33625	0.917327	0.00364338	0.0111742
Urad	-1.68423	3.88483	2.42477e-07	4.33486e-06															Robo1	1.33649	4.34352	8.34175e-06	7.83398e-05
Zcwpw1	-1.68394	1.14635	4.22385e-06	4.50482e-05															Gpx7	1.33705	1.10403	0.00147638	0.00531955
Fn3k	-1.68371	2.49172	5.79275e-09	2.19183e-07															Pdss1	1.33842	1.28959	9.95171e-06	8.98643e-05
Mfhas1	-1.68279	3.91776	4.12831e-10	2.84937e-08															Hsd17b4	1.33984	8.80837	1.94294e-12	5.93027e-10
Elovl5	-1.68094	8.91274	1.02802e-05	9.23466e-05															LOC115489397	1.34007	3.80982	1.92762e-07	3.63679e-06
Tnfaip8l3	-1.67993	0.0579242	0.00121348	0.00453283															Gm13144	1.34007	3.80982	1.92762e-07	3.63679e-06
Ifi209	-1.67607	0.746311	2.92369e-05	0.000216013															Aifm2	1.34014	4.81293	6.08676e-08	1.42909e-06
Gm16551	-1.67541	0.831096	0.000133469	0.000744295															Psmb5	1.34048	5.41551	2.40972e-11	3.55887e-09
AW112010	-1.67355	5.05838	2.49049e-08	7.05296e-07															Pir	1.34104	4.34003	7.77045e-11	8.33806e-09
Wfdc2	-1.67339	0.468681	0.000469044	0.00207415															Snhg5	1.3415	1.29442	0.00138719	0.00505921
Ddx60	-1.67325	2.16965	1.24948e-05	0.000107934															Mllt11	1.34184	-0.519816	0.0141869	0.0341494
Ms4a4b	-1.67289	-0.556805	0.0135028	0.0328335															Asrgl1	1.34356	3.39027	5.54186e-10	3.47568e-08
Pou2f2	-1.67278	1.34168	0.00709328	0.0192314															ND1	1.34625	12.3968	1.75191e-07	3.39865e-06
Spry4	-1.67142	2.6622	0.000914322	0.0036004															Eci1	1.34809	7.28661	5.76122e-09	2.18592e-07
Abhd8	-1.67086	1.0381	1.74741e-05	0.000141848															Pctp	1.34909	7.38677	2.34508e-10	1.82583e-08
Trim30d	-1.67061	2.24744	3.57179e-07	5.94649e-06															Gm5899	1.35142	-0.0264699	0.00249817	0.00817136
Adamts6	-1.67052	1.27043	8.59519e-05	0.00052399															Aprt	1.35177	4.73645	1.81697e-07	3.49524e-06
Ctsc	-1.66911	6.03623	1.36079e-09	7.18863e-08															Dnmbp	1.35393	5.63626	4.26279e-12	9.29356e-10
Zfp493	-1.66823	0.0995406	0.000288513	0.0013973															Gm13149	1.355	4.23104	1.85025e-07	3.53451e-06
Pla2g4a	-1.66518	0.136946	0.000259874	0.00128626															Insc	1.35683	3.20626	9.25709e-05	0.000556682
Pkd1l3	-1.66313	0.359637	0.00106213	0.00408294															Fbxw9	1.36083	3.84789	1.85011e-07	3.53451e-06
Gvin2	-1.6624	4.50754	6.2572e-05	0.000406348															Gm6285	1.3651	6.83812	6.01921e-10	3.75098e-08
Gvin1	-1.6624	4.50853	6.27312e-05	0.00040719															Cyb5a	1.36606	9.77427	3.31485e-10	2.37132e-08
Gm38679	-1.6576	0.565255	0.00251317	0.00821231															Mthfd2	1.36989	-0.502709	0.00451438	0.0133574
Kcnab2	-1.65741	-0.444561	0.00288914	0.00921345															Kctd15	1.38278	2.24404	4.79231e-05	0.000326225
Trim34b	-1.65511	1.68115	8.92511e-07	1.26248e-05															Pusl1	1.38538	2.33085	2.52827e-08	7.11595e-07
Cadm4	-1.65452	1.10976	0.00254728	0.00830646															A2ml1	1.38668	3.08375	6.14007e-05	0.000400446
Dhx58	-1.65298	2.21103	5.87812e-06	5.86744e-05															Slc35g1	1.38836	4.68219	1.59509e-06	2.01551e-05
Pcsk9	-1.65012	5.24844	0.00489409	0.0142684															Gm7697	1.38976	-0.0574175	0.00174709	0.00610905
Ly6e	-1.64973	7.30607	4.10653e-08	1.04644e-06															Arhgef2	1.39106	2.90268	4.91135e-05	0.000332794
Mup-ps16	-1.64894	5.46691	0.00053276	0.00231199															Pnpla2	1.39141	6.65688	7.93539e-07	1.15405e-05
Glt28d2	-1.64609	1.88091	3.71514e-08	9.71967e-07															Coq4	1.39156	3.08294	7.05205e-08	1.6063e-06
Cxcr6	-1.64001	-0.351713	0.00502125	0.0145561															LOC118568032	1.39177	6.31833	0.000819027	0.0032864
Apol7e	-1.63871	-0.871393	0.0144772	0.0346839															Rhbdd2	1.39724	4.34877	2.23192e-07	4.04319e-06
Ifitm7	-1.63813	0.244232	0.000807355	0.00325037															Taf4b	1.40054	1.24311	1.08035e-06	1.47648e-05
Ifi206	-1.63641	1.0281	0.000699127	0.00289931															Ppan	1.40088	2.89284	1.60758e-06	2.02755e-05
Lrrc3	-1.63629	5.54024	2.74673e-09	1.22488e-07															Acadm	1.40212	8.75586	4.98462e-10	3.22942e-08
Zfp30	-1.6349	0.395973	0.000642034	0.00269756															Casz1	1.40232	-0.560734	0.0102096	0.0260608
Kctd11	-1.63109	0.399311	6.17337e-06	6.11769e-05															Adgrg1	1.40269	2.00765	4.63442e-07	7.34184e-06
Ifi27l2a	-1.6267	1.2559	0.00030864	0.00147449															Gm40595	1.40537	3.90527	0.000217834	0.00111142
Itgb7	-1.62647	0.784992	3.92562e-05	0.00027608															Hunk	1.41097	1.71909	9.9374e-06	8.98643e-05
Klra2	-1.62566	0.76037	3.06571e-05	0.000224095															Fam110c	1.41149	1.93787	0.000307858	0.00147127
Brdt	-1.62345	1.12184	1.04832e-06	1.44131e-05															Smoc2	1.41318	2.87039	0.00205927	0.00698718
Gbp2	-1.62332	2.66017	0.000200584	0.00103586															Gsta4	1.41698	6.13603	3.44171e-07	5.75784e-06
Celsr1	-1.62237	3.0708	0.000266884	0.00131548															Impact	1.418	3.72086	1.94076e-08	5.83289e-07
Pgm5	-1.62231	0.739686	0.00104433	0.00402692															Cpt2	1.42235	7.54276	1.4562e-11	2.50011e-09
Rgs3	-1.62162	2.7204	4.35289e-07	7.00087e-06															Samd4	1.42237	2.66285	6.50749e-08	1.50472e-06
Phf19	-1.62141	-0.643678	0.00510094	0.014744															Cyp3a13	1.42312	7.88473	1.22012e-08	3.99007e-07
Gm42266	-1.62018	-0.740085	0.000776677	0.00315381															Ipo4	1.4239	5.22025	8.55506e-13	3.01292e-10
Gfra2	-1.61969	-0.374427	0.00934508	0.0242042															LOC118567843	1.42456	6.20804	0.000398282	0.00181379
Gm34119	-1.61524	-0.386532	0.013701	0.0332212															Ugt2b35	1.42869	8.71745	7.00876e-10	4.16733e-08
Ighm	-1.60971	2.11804	0.00487281	0.0142249															Rarres1	1.4301	4.84525	3.58067e-08	9.476e-07
Apol7b	-1.60882	2.60421	5.1614e-05	0.000345814															Exosc8	1.43739	2.57031	1.88585e-08	5.68029e-07
Mturn	-1.60646	0.777293	8.99552e-06	8.30333e-05															Vwa8	1.44156	7.99729	3.57258e-12	8.7263e-10
Dixdc1	-1.60476	4.27764	2.63527e-09	1.19457e-07															Decr1	1.44224	7.8657	4.15229e-12	9.19866e-10
Gvin3	-1.60382	4.09019	4.86168e-05	0.00033008															Hgh1	1.44454	2.11896	2.84909e-07	4.9577e-06
Wdyhv1	-1.60235	1.50751	1.61077e-06	2.02812e-05															Pls1	1.44592	2.14257	0.00488035	0.0142374
Ccdc138	-1.60123	1.07431	0.000175842	0.000934311															Btc	1.44684	1.31712	0.000101877	0.000600294
Dsg1b	-1.60116	1.40915	0.000450748	0.00200681															Cmss1	1.44693	1.35082	1.70654e-05	0.000139354
Calhm2	-1.59934	0.261302	6.73368e-05	0.000430372															Gpx3	1.45004	1.96786	0.000202535	0.00104344
Igtp	-1.59643	4.90014	0.000297522	0.00143083															Afp	1.45056	-0.320644	0.012869	0.0315861
Lipc	-1.59575	7.11719	1.0894e-09	5.91418e-08															Slc25a37	1.45183	5.05439	2.10805e-10	1.66403e-08
Zfp978	-1.59521	-0.145729	0.00762907	0.02043															Tdo2	1.45719	9.49915	9.74161e-07	1.35746e-05
Cables1	-1.595	2.01499	4.40107e-06	4.66661e-05															Atr	1.45805	3.96246	3.16857e-07	5.38048e-06
Nap1l3	-1.59427	-0.488072	0.00309312	0.00974593															Oplah	1.46028	7.10751	8.01788e-09	2.88287e-07
AU020206	-1.5942	-0.231567	0.00325549	0.0101855															LOC118567631	1.46135	4.71078	0.00147147	0.00530601
Hamp2	-1.59371	7.53178	0.000233971	0.00118103															Lonp1	1.46271	7.49301	5.54139e-12	1.13598e-09
Gm35742	-1.5926	-0.249517	0.00216308	0.00726048															Tfcp2l1	1.46708	3.54984	1.35812e-10	1.23535e-08
Myl9	-1.59184	0.176755	0.00231515	0.00768082															Fbxo36	1.47193	2.10635	1.14266e-07	2.37076e-06
Zfp455	-1.58849	1.10718	5.72748e-06	5.75471e-05															Slc25a20	1.47242	6.8874	3.33681e-11	4.40683e-09
Zfp882	-1.58754	0.388924	9.00886e-06	8.30448e-05															Fam185a	1.47501	3.29919	7.48027e-10	4.37198e-08
Phlda1	-1.58482	5.10864	0.000144912	0.000795827															Cirbp	1.47597	3.92138	7.92022e-05	0.000491791
Gm30262	-1.58262	2.35741	9.33156e-06	8.53322e-05															Gm34983	1.47692	0.364446	0.000199938	0.00103394
Glul	-1.58261	8.6356	1.37011e-06	1.76369e-05															Nle1	1.47865	1.82325	1.8106e-05	0.000145431
Ghr	-1.58213	8.09326	3.76005e-12	8.75328e-10															Synpo	1.47881	3.29418	3.04657e-05	0.00022329
Rgn	-1.57926	9.32197	9.98388e-09	3.38589e-07															Ten1	1.4822	0.163516	0.000516388	0.00225464
Gmip	-1.57742	1.64276	4.98249e-08	1.22526e-06															Tnfrsf12a	1.48275	2.4065	0.000383712	0.00175969
Ahsg	-1.57724	11.6983	1.75553e-09	8.61152e-08															Mgst3	1.48378	5.10012	3.41992e-07	5.72836e-06
Gvin-ps4	-1.57677	1.72265	0.000140073	0.000773275															Rpl22l1	1.49695	4.57831	1.52025e-05	0.000126433
Alb	-1.57623	15.7515	2.61528e-09	1.18943e-07															Enc1	1.49937	3.93741	7.33984e-07	1.08168e-05
Plekhf1	-1.57472	2.16365	2.70297e-05	0.000201658															Acot8	1.49973	4.04362	4.50127e-09	1.79203e-07
Prkcq	-1.57471	0.336168	0.0001773	0.000939874															Mybbp1a	1.50139	5.50081	5.68867e-11	6.9145e-09
AI463229	-1.57175	0.772944	7.93828e-05	0.000492461															Cryl1	1.50244	4.01452	7.24816e-08	1.6428e-06
Gvin-ps1	-1.56978	3.25788	0.000109979	0.000638444															Pyroxd2	1.5027	4.26399	8.59566e-09	3.01947e-07
Acly	-1.56873	7.6329	0.00238644	0.00787547															Hsd17b11	1.5027	8.07388	3.12249e-10	2.25723e-08
Idi1-ps1	-1.56867	8.2588	0.012948	0.0317291															Fbln1	1.50275	-0.931393	0.0154508	0.0365764
Gvin-ps2	-1.56727	1.72703	0.000118066	0.00067681															Fhit	1.50515	1.37681	3.73913e-05	0.000264863
Msmo1	-1.56635	7.49652	0.00721673	0.019493															Adgrg2	1.5052	1.31137	0.00553511	0.0157695
Eef2k	-1.56598	2.30068	1.74654e-06	2.16505e-05															9130409I23Rik	1.50537	4.2999	1.44944e-06	1.8571e-05
Mbl2	-1.56318	7.74375	2.04446e-09	9.68297e-08															H4c17	1.50814	-0.0415209	0.00585406	0.0164765
C1s2	-1.56204	7.13414	2.54093e-08	7.13694e-07															H4c18	1.50815	-0.0390187	0.00577367	0.016297
Olig1	-1.55891	0.937069	0.0111039	0.0279788															Mdh2	1.50974	7.47402	2.5135e-12	7.19226e-10
Hap1	-1.55874	-0.161933	0.00130153	0.00479393															Abcc3	1.51331	8.79857	3.91488e-12	8.90587e-10
Gabbr2	-1.55342	4.89921	2.81448e-10	2.10092e-08															Tubb2b	1.51694	6.13307	0.00056562	0.00242927
Idi1	-1.55313	8.31772	0.0133165	0.0325045															Lgals1	1.51863	3.21788	5.84567e-06	5.8478e-05
Gm8995	-1.54619	3.82063	9.60896e-05	0.00057418															Pard3b	1.51961	2.36819	5.54047e-07	8.45538e-06
Klrk1	-1.54566	0.437856	0.00163108	0.00576801															Gpatch4	1.51972	2.77727	2.20798e-06	2.62568e-05
Dgka	-1.54546	2.29582	1.85684e-07	3.54218e-06															Chpf2	1.51983	4.37516	4.66724e-07	7.38532e-06
Zap70	-1.5435	2.41554	0.00020914	0.00107224															Extl1	1.52017	2.19562	0.00602997	0.0169024
Gm35035	-1.54285	-0.274902	0.00113156	0.00429575															Mrto4-ps2	1.52112	3.40258	7.882e-12	1.54656e-09
Bbs1	-1.5413	-0.0550746	0.000221392	0.00112738															Prmt7	1.52117	3.45144	3.93807e-11	5.04944e-09
Trim30a	-1.5411	2.56261	9.51249e-06	8.67557e-05															Slc48a1	1.52561	5.75285	2.74326e-09	1.22488e-07
Haus5	-1.54024	1.32695	6.84864e-06	6.64778e-05															H4c11	1.52891	-0.129413	0.00772665	0.0206375
Gm32701	-1.53827	0.274773	0.000198815	0.00102968															1700007L15Rik	1.52947	-0.215462	0.00036794	0.00170329
C1s1	-1.5382	7.76826	1.79841e-08	5.46485e-07															Mrto4	1.53128	4.01416	7.71778e-11	8.33806e-09
Ly6g2	-1.53645	6.28983	2.98918e-12	8.071e-10															Acox2	1.53241	7.56462	4.85027e-13	2.14706e-10
Tppp	-1.53406	2.79344	6.18636e-06	6.12615e-05															Hmmr	1.53579	1.18465	0.0182526	0.04193
Gm16548	-1.53151	0.1047	0.000133222	0.000743658															2410006H16Rik	1.53969	2.74325	0.00219247	0.00733942
Ripk3	-1.52675	-0.407625	0.00574176	0.0162437															Wdr93	1.54135	0.085442	0.000540008	0.00233754
Mmgt2	-1.52567	-0.0468544	0.00577892	0.0163085															Tcte3	1.54213	0.261362	0.000505897	0.00221643
Zfp273	-1.52456	1.23207	1.78335e-06	2.19877e-05															Akr1b10	1.5422	1.17213	1.77537e-05	0.000143524
Foxa3	-1.52417	4.16444	1.29692e-08	4.18104e-07															9530057J20Rik	1.54227	2.19658	0.00190622	0.00655471
Zfp760	-1.52298	1.52652	3.7636e-06	4.09288e-05															Gpt2	1.54372	8.62527	1.33308e-06	1.72247e-05
Zfp169	-1.52051	1.98737	1.63773e-08	5.10074e-07															Mab21l2	1.54465	-0.483546	0.00187526	0.00647314
Afap1	-1.51899	-0.0140389	0.000758157	0.00309459															Cyp3a25	1.54757	9.63338	1.46184e-09	7.57673e-08
Cyp51	-1.51842	7.6314	0.00708376	0.0192132															Mrto4-ps1	1.54877	3.39201	1.32848e-11	2.30971e-09
Gm20319	-1.51757	-0.353963	0.000838626	0.0033486															Srm	1.55092	4.03488	4.20653e-09	1.71954e-07
Zfp383	-1.51719	0.887474	5.51296e-06	5.58823e-05															Odc1	1.55189	6.35749	1.64076e-09	8.16514e-08
Car5b	-1.51688	1.89097	1.0035e-07	2.11721e-06															Src	1.56114	1.61954	5.97402e-06	5.95019e-05
Hck	-1.516	1.85533	3.40418e-06	3.77982e-05															H4c12	1.56191	-0.132196	0.00616287	0.0172257
Cib2	-1.51467	1.26906	0.000636106	0.00267511															Ccn2	1.56286	2.30776	0.00306072	0.00965941
P2ry6	-1.51289	0.0786426	0.0059586	0.0167365															Rhbdf1	1.56407	3.10281	2.60026e-11	3.72027e-09
Dsg1c	-1.51051	2.72519	3.26426e-05	0.000235723															4933440N22Rik	1.56578	-0.428402	0.00154135	0.00551601
Zfp982	-1.50988	4.12573	7.73473e-06	7.3571e-05															LOC118567551	1.56679	2.08017	0.000483243	0.00212724
Nrn1	-1.50903	6.96276	7.73994e-11	8.33806e-09															Gm5329	1.57067	-0.678486	0.0205339	0.0460978
Mafb	-1.50811	5.28141	0.00229193	0.00762219															Rufy4	1.57564	-0.41066	0.00157989	0.00563484
Sh2d4a	-1.50724	2.93271	4.35956e-09	1.75083e-07															Lad1	1.57753	1.87391	0.000180064	0.000950859
Axin2	-1.5068	2.63927	1.34306e-05	0.000114648															Ntmt1	1.59008	2.85432	1.0065e-06	1.39357e-05
Fhod3	-1.50346	-0.139438	0.00175688	0.006137															Gm10804	1.59065	-0.291089	0.0108632	0.0274626
D130043K22Rik	-1.50307	2.26745	2.56292e-05	0.00019331															Gm5124	1.59266	-0.621316	0.000617167	0.00261307
Cldn14	-1.50128	2.36117	7.46765e-06	7.15019e-05															Cyp3a59	1.59304	9.51678	1.10056e-09	5.92793e-08
Fdps	-1.50105	7.98919	0.0124832	0.0308154															Tlr5	1.59437	3.90733	4.81659e-10	3.19594e-08
Gm40881	-1.49941	3.26997	1.51429e-05	0.000126283															Cyp3a57	1.59534	9.0469	4.59367e-10	3.09403e-08
Pglyrp2	-1.49568	6.50806	3.59971e-09	1.50917e-07															H4c6	1.59803	-0.181608	0.0053011	0.015226
Gm46305	-1.49423	3.05021	4.87877e-06	5.08035e-05															Chchd6	1.60047	1.58593	2.02127e-07	3.74658e-06
St6galnac6	-1.49253	4.52675	3.78567e-08	9.87031e-07															Hprt	1.60138	5.67875	1.58726e-11	2.65867e-09
Foxo4	-1.49129	4.00934	4.56016e-08	1.14087e-06															Defb1	1.60425	1.93768	0.000791174	0.00320082
Col20a1	-1.49084	-0.481451	0.00876177	0.0229356															Psma8	1.60488	-0.0403441	0.0102358	0.0261026
Sertad3	-1.48673	0.671591	3.87049e-05	0.000272901															Them7	1.60673	4.10537	2.36652e-08	6.77169e-07
Ier2	-1.48638	3.97425	8.94241e-05	0.00054203															Sdr39u1	1.6079	0.775488	1.31477e-05	0.000112724
Rtp4	-1.48539	2.96853	1.05145e-05	9.40699e-05															Aco2	1.61079	7.46906	3.6214e-12	8.7263e-10
Ppp1r10	-1.48337	4.11444	0.000580014	0.00248306															Gm6462	1.6118	-0.10805	0.00847686	0.0223003
Chsy3	-1.48285	1.81449	1.33563e-06	1.72414e-05															Picalm	1.61597	7.13842	8.22889e-13	2.99752e-10
Six5	-1.48161	0.532125	0.000308852	0.00147499															Syt12	1.62027	-0.0422456	6.17253e-05	0.00040199
Pcolce2	-1.48069	0.307627	0.000336308	0.00158408															Gm34746	1.62075	2.83147	6.46387e-06	6.35059e-05
Unc13d	-1.4799	-0.418134	0.00119918	0.00448793															Galk1	1.62467	6.14559	6.30484e-07	9.44351e-06
Gm31987	-1.47926	0.157896	0.0053815	0.0154022															Nme4	1.6253	-0.0914014	0.00122941	0.00457969
Hbb-bt	-1.47675	6.56456	0.000222481	0.00113177															Il20rb	1.63199	-1.01316	0.00788899	0.0210195
Gas6	-1.47391	4.84659	4.39476e-11	5.48745e-09															Grb10	1.63296	2.30509	3.01283e-06	3.40586e-05
Fam25c	-1.47193	1.91695	0.00772761	0.0206375															Tubb2a	1.63391	6.54721	0.000159157	0.000858612
Igf1	-1.46993	8.45461	2.35291e-10	1.82583e-08															LOC118568151	1.63478	0.330471	0.000602296	0.00255957
Enpep	-1.46907	5.94541	3.74606e-09	1.55445e-07															Sesn2	1.63747	3.10727	5.65846e-09	2.15886e-07
Sc5d	-1.46807	8.72349	0.000299394	0.00143783															Cfap54	1.64036	-0.499041	0.00883145	0.0230828
Tlr1	-1.46722	-0.0411311	0.000706276	0.00292278															D630045J12Rik	1.64232	2.70838	2.09974e-07	3.85561e-06
Oas1c	-1.46646	-0.739406	0.0141516	0.0340824															Ephx2	1.64813	9.69546	3.95528e-12	8.90587e-10
Ciita	-1.46616	0.674489	0.00157976	0.00563484															Rrp12	1.65002	2.78808	1.59819e-07	3.14486e-06
Pilrb1	-1.46489	0.817821	0.000412971	0.00186891															Aldh3a2	1.65621	9.61417	9.66472e-11	9.66858e-09
Igfals	-1.46439	6.07686	4.39547e-07	7.04455e-06															Synj2	1.66119	2.31383	7.2597e-05	0.000456975
Adamts9	-1.46332	0.653173	0.0111202	0.0280095															Gm32202	1.67562	0.048131	5.93816e-05	0.000389869
A430046D13Rik	-1.46264	-0.225347	0.00101678	0.00393283															Gm12505	1.67626	-0.490811	0.00173313	0.00607105
Emp2	-1.46201	3.73229	5.33122e-08	1.28916e-06															H1f2	1.677	4.5532	1.14513e-08	3.79911e-07
Tceal9	-1.46178	2.38819	2.70542e-06	3.11214e-05															H4c1	1.67927	-0.228735	0.00383011	0.0116386
Clec4f	-1.45883	6.11213	4.90733e-10	3.20963e-08															H1f3	1.68188	2.59093	1.20388e-05	0.000104786
Il18	-1.45858	2.85147	3.33942e-08	8.97592e-07															H1f4	1.68357	0.987563	0.000650859	0.00272631
Lhx6	-1.45523	1.08815	0.00122809	0.00457617															Gm15421	1.68373	3.86032	1.64956e-06	2.06533e-05
Zmynd15	-1.4536	0.702524	6.76098e-05	0.000431916															Nhp2	1.68718	4.3247	6.46446e-10	3.94619e-08
Art2b	-1.45297	-0.267259	0.0136465	0.0331157															Gm33784	1.68727	2.66423	8.41958e-05	0.000516033
Nlrp1b	-1.45163	-0.437277	0.00554289	0.0157884															Gm16867	1.6884	2.6775	2.17284e-06	2.59062e-05
Tube1	-1.45045	-0.39951	0.00714671	0.0193495															LOC115488029	1.69586	5.53376	0.00218374	0.00731733
Cys1	-1.44783	0.765704	0.000156519	0.000848044															Insig2	1.69783	7.88506	5.67324e-07	8.61017e-06
Slfn8	-1.44386	1.24441	0.00149819	0.00538821															Gldc	1.70023	7.73693	1.02825e-09	5.67926e-08
Enpp1	-1.4411	4.83574	3.05564e-12	8.071e-10															Gm13657	1.70075	0.324469	0.00356526	0.0109845
Mroh2a	-1.43982	-0.639061	0.0138398	0.0334814															Adamtsl1	1.70148	0.456956	3.09226e-05	0.000225078
Gm29758	-1.43912	3.11799	4.38137e-07	7.03837e-06															Acox1	1.70218	11.7118	5.58362e-11	6.84741e-09
Parp14	-1.4391	4.60837	2.67314e-07	4.70712e-06															Nrxn2	1.7028	0.649151	0.000412565	0.00186769
Wdr76	-1.43894	0.65018	0.00115397	0.0043585															Rundc3b	1.70393	-0.183764	0.000719604	0.00296721
Rdm1	-1.43756	2.30635	1.0509e-05	9.40699e-05															Gins2	1.71133	-0.726604	0.018551	0.0424522
LOC118567690	-1.43591	0.0357504	0.0062812	0.0174782															Gm11695	1.71636	0.866812	0.000483372	0.00212724
Tcf7	-1.43565	2.27916	6.25812e-08	1.45687e-06															Slc18a1	1.71661	3.0812	2.39093e-10	1.84491e-08
Slc9a7	-1.43318	1.16187	0.00015278	0.000831391															Abcc2	1.71668	9.00457	2.03551e-10	1.64457e-08
Mx1	-1.43243	-0.586148	0.0193811	0.0439563															Ybx3	1.71974	5.13052	3.46351e-11	4.48786e-09
A330023F24Rik	-1.43162	-0.347587	0.00692582	0.0188667															Zbtb8b	1.7215	4.01985	2.42478e-07	4.33486e-06
Kcp	-1.43082	0.948004	0.000123566	0.000700154															Gm30505	1.7273	-0.102496	0.000801119	0.00323438
Hdac9	-1.42971	0.197492	0.000770374	0.00313514															Ifi27l2b	1.72763	4.16451	8.42728e-09	2.99092e-07
Gm31520	-1.42914	5.13802	0.00133157	0.00488752															2010003K11Rik	1.72846	4.1558	7.04619e-06	6.80587e-05
Cd48	-1.42784	0.468374	0.000916418	0.00360763															H4c9	1.73295	0.180907	0.00457781	0.0135091
2810047C21Rik1	-1.42705	0.0284426	0.00378992	0.0115395															H4c2	1.73493	-0.0123927	0.00186799	0.00645291
Gm45351	-1.427	-0.0266833	0.00369987	0.0112928															Nt5c3b	1.73516	1.65319	4.03293e-05	0.000282902
Arhgap4	-1.42646	1.33828	1.13575e-05	0.000100061															Scamp5	1.7372	4.22268	5.00226e-13	2.14706e-10
Oaf	-1.42617	7.07263	1.17172e-07	2.42373e-06															Ect2	1.73955	2.07297	0.000114331	0.000658977
Kcnj10	-1.4256	0.34318	0.000123979	0.000701341															H4c8	1.7457	0.245118	0.00293085	0.00932266
Cyp2c23	-1.42504	7.88579	1.61098e-06	2.02812e-05															Htatip2	1.75304	6.03975	1.15696e-12	3.78352e-10
Depp1	-1.42451	5.51578	0.00371825	0.0113464															Rbm3	1.76252	5.2047	2.55397e-05	0.000192953
Gask1a	-1.42421	2.57078	0.00369819	0.0112902															Gstm6	1.7632	7.63491	6.77562e-11	7.82043e-09
Abca8a	-1.42319	6.14899	8.34145e-10	4.79372e-08															Cd36	1.76812	7.92731	6.89375e-09	2.5317e-07
Sall1	-1.41906	4.7326	5.60813e-09	2.14776e-07															Sulf2	1.77274	4.90602	1.04969e-09	5.74403e-08
Acap1	-1.41814	-0.156614	0.000352609	0.00164675															Mrap	1.78015	5.63756	7.6128e-09	2.75889e-07
H2-Q5	-1.41778	5.22865	5.69364e-09	2.16626e-07															Alpl	1.78243	4.21948	2.17075e-09	1.01759e-07
Fbxl21	-1.41773	1.7099	1.57903e-05	0.000130614															D17H6S56E-5	1.79196	2.71853	0.00163352	0.00577514
AW011738	-1.41479	-0.516668	0.00388992	0.0117787															H4c3	1.79279	-0.295993	0.00340697	0.0105775
Elovl2	-1.41315	8.71959	2.53325e-10	1.92233e-08															Acyp2	1.79618	-0.000472829	0.00339389	0.0105536
4931408D14Rik	-1.41298	3.53717	0.003671	0.0112347															Por	1.80468	9.4071	6.68811e-08	1.53358e-06
Casp1	-1.41259	0.684576	0.000158524	0.000856879															Slc6a9	1.80547	4.66603	1.48792e-08	4.69806e-07
Herc6	-1.41168	3.24055	2.71623e-07	4.76541e-06															Birc5	1.81574	0.126967	0.00485595	0.0141877
Plac8	-1.41135	2.12755	1.39369e-05	0.00011809															Ppp1r14b	1.81798	3.87127	3.084e-05	0.000224595
Dntt	-1.41101	0.801227	0.013164	0.0321549															Chrna2	1.81916	3.13196	3.88035e-08	1.00182e-06
Hvcn1	-1.41036	-0.707782	0.00646931	0.0178677															Cep112it	1.82539	2.9768	2.25228e-05	0.000174381
P2ry13	-1.40911	1.21221	4.4474e-06	4.70609e-05															Aox1	1.8304	6.27531	5.19896e-10	3.31603e-08
Hbb-bs	-1.40486	6.85649	0.000252736	0.00125751															Lrrc39	1.83151	0.32309	0.00571602	0.0161809
Otub2	-1.40159	0.415747	0.000180819	0.000953145															Pkp1	1.83223	-1.2991	0.0189286	0.043201
Syt9	-1.40138	-0.218413	0.00644397	0.0178228															Acaa1a	1.83389	11.0038	3.49752e-09	1.48267e-07
Tepp	-1.40061	-0.307328	0.00884436	0.0231077															Slc35d1	1.85252	7.08543	4.64205e-12	9.80901e-10
H2-K1	-1.39984	9.46252	7.24406e-10	4.27027e-08															Crat	1.85398	6.94328	6.91027e-10	4.14766e-08
Slfn10-ps	-1.39911	0.523164	0.00816825	0.0216334															Rbm3-ps	1.85788	4.51163	2.20617e-05	0.000171487
Ccdc57	-1.39881	0.241094	0.00124956	0.00463626															Aqp7	1.86081	-0.085561	0.000821267	0.00329442
Entpd8	-1.39715	5.26512	1.70793e-11	2.82632e-09															Pla2g6	1.86253	5.8339	7.32083e-11	8.31005e-09
Cnp	-1.39548	3.06663	1.50869e-08	4.74185e-07															Gal3st1	1.86529	2.4929	2.22597e-06	2.64022e-05
Gm12258	-1.39525	-0.418662	0.00716446	0.0193861															Acaa1b	1.87635	11.2067	5.54793e-09	2.14047e-07
Ms4a6b	-1.3905	0.30414	0.00292242	0.00929799															Esco2	1.88986	-0.272572	0.0188128	0.0429726
Psmb9	-1.39024	3.13216	3.50358e-06	3.8683e-05															Jazf1	1.89256	1.23893	1.95169e-07	3.66399e-06
Stat2	-1.3864	4.72571	2.04925e-05	0.000161113															Prg4	1.89955	9.06618	0.00196189	0.00670815
Pilrb2	-1.38596	1.21513	1.1357e-05	0.000100061															Serpine1	1.90286	1.33663	0.00309637	0.00974982
Ugt1a2	-1.38585	2.96324	5.36414e-05	0.000356441															Htra3	1.91537	0.447202	0.000508406	0.00222529
Tbc1d30	-1.38468	2.58497	0.000309216	0.00147622															Zfp810	1.92493	2.00311	2.4123e-09	1.11184e-07
Mfsd13a	-1.38459	1.84412	0.000257274	0.00127569															Cbr1	1.92981	6.7148	2.90113e-10	2.14231e-08
Haghl	-1.38212	0.712901	0.000857119	0.00340739															Mcrip2	1.94129	5.30874	2.54998e-07	4.51921e-06
Arhgap6	-1.38176	2.07903	1.27637e-07	2.60489e-06															Mthfd1l	1.94279	0.804067	0.00210054	0.00709217
Trim68	-1.38162	0.00881613	0.000594202	0.00253144															Ccdc86	1.94445	3.90176	2.5298e-10	1.92233e-08
AI182371	-1.38152	7.49328	3.13912e-10	2.25737e-08															Serpinb1c	1.94714	2.85115	7.21424e-05	0.000455366
Gm13421	-1.38103	0.859432	0.000462808	0.0020512															Akr1c19	1.95345	6.2062	2.23853e-11	3.41624e-09
Il1rap	-1.38049	6.13261	7.69727e-11	8.33806e-09															Knstrn	1.96125	0.19487	0.00930917	0.0241294
Ppp1r3b	-1.38043	6.92819	0.00241731	0.00796014															Prelid2	1.97125	0.272049	0.000523491	0.0022784
Siglece	-1.37999	1.45419	0.000711751	0.002941															Alas1	1.97903	9.03822	0.000131478	0.000736649
Slc10a2	-1.37893	2.64699	0.011611	0.0290315															Fitm1	1.97951	3.73385	1.38647e-07	2.80046e-06
C8b	-1.37806	6.09684	4.31356e-05	0.000299075															Vnn1	1.9854	6.8983	7.65151e-11	8.33806e-09
Gm32624	-1.37722	-0.582583	0.0157771	0.0371886															Gsr	1.99188	6.43591	8.20393e-15	1.35276e-11
Ncf1	-1.37598	1.39894	4.3434e-05	0.00030084															Dlgap5	1.99468	-0.923635	0.0135847	0.0329889
Gm20482	-1.37594	-0.0939353	0.00664597	0.0182638															Cyp2c38	2.00583	9.34791	1.25966e-11	2.21813e-09
Crp	-1.375	7.90049	2.07624e-09	9.79972e-08															Comtd1	2.0079	-0.502105	0.00146603	0.00529239
Cadm3	-1.37313	2.30752	8.90035e-06	8.22654e-05															Tubb4b	2.00971	6.66851	9.43143e-09	3.23044e-07
Crem	-1.37189	3.91059	2.70804e-08	7.52934e-07															Dusp8	2.00994	0.561922	0.000414754	0.0018739
Disp2	-1.37119	1.63254	2.94955e-05	0.000217339															Gpat3	2.02781	4.65497	9.7709e-09	3.32398e-07
Txndc16	-1.37118	2.1401	2.54943e-06	2.97506e-05															Cyp2a4	2.02918	10.9132	1.20326e-06	1.60943e-05
Plcxd2	-1.37073	5.40148	3.68008e-07	6.10457e-06															Snhg11	2.02925	1.33742	7.76055e-07	1.13395e-05
Ccl27b	-1.37052	-0.110255	0.00546971	0.0156026															Cdk18	2.0303	5.24061	2.15897e-11	3.33185e-09
Irf7	-1.36831	4.30339	0.000172076	0.000916426															Cyp2a5	2.03888	10.9493	1.11899e-06	1.52171e-05
Hgfac	-1.36796	7.22296	3.32763e-09	1.43276e-07															Limk1	2.0525	1.99101	5.49093e-06	5.57001e-05
Gamt	-1.36734	6.49335	1.27286e-06	1.66979e-05															Abcg2	2.065	5.82573	1.466e-12	4.68268e-10
Mr1	-1.36647	1.76205	3.73198e-05	0.00026463															Gstp-ps	2.06936	8.33034	9.70083e-09	3.31445e-07
Nipal1	-1.36624	4.52795	5.07695e-07	7.84386e-06															Gstp2	2.07336	8.27393	1.45962e-08	4.64072e-07
Irf1	-1.36363	4.09412	1.53083e-05	0.000127045															Acot4	2.08615	8.02502	4.28378e-07	6.91395e-06
Ifi208	-1.36253	0.937688	0.000170513	0.000909158															Adam11	2.08673	4.44312	3.84405e-07	6.33824e-06
Lrfn4	-1.36079	-0.668332	0.0204126	0.045864															Gstp1	2.09818	8.55885	3.51033e-09	1.48352e-07
Cdc42ep3	-1.3607	-0.373847	0.00168538	0.00593404															Gdf15	2.09986	4.29576	0.000186417	0.000976149
Adprh	-1.35975	1.75692	2.07629e-06	2.49462e-05															Pla2g12a	2.10567	5.05573	1.08894e-10	1.06075e-08
Kcna2	-1.35965	1.69998	0.000129423	0.000727939															Serinc2	2.11411	4.15866	6.54603e-11	7.61946e-09
Chst7	-1.35733	0.470769	0.00189629	0.00653261															Ugt1a9	2.14137	6.44322	2.29215e-10	1.79901e-08
Zbtb8a	-1.35686	0.130574	0.000679822	0.00283122															Anks6	2.14717	0.0689203	1.71723e-05	0.000139869
Gm12185	-1.35343	1.48546	5.78136e-05	0.000380506															Gstt3	2.15349	7.74863	7.33038e-10	4.30268e-08
Metrn	-1.35187	1.45397	0.000594163	0.00253144															Cdca3	2.15569	1.10085	0.000425439	0.00191524
Spice1	-1.35107	0.452727	0.00181234	0.00629712															Ephx1	2.17233	9.26059	5.54325e-13	2.23931e-10
Gbp5	-1.35076	0.785125	0.00447367	0.0132541															Ces2h	2.17277	1.62518	2.44647e-05	0.000186679
Timd4	-1.34845	2.66455	6.49696e-05	0.00041777															Tubb2a-ps2	2.17591	-0.460188	0.00111593	0.00424577
Zbtb40	-1.34745	2.29441	8.32402e-07	1.19911e-05															Bhlhb9	2.1863	2.67813	1.6765e-08	5.18472e-07
Rdh11	-1.34742	6.41556	0.00610842	0.0170979															Ugt1a10	2.19355	5.66902	1.81847e-10	1.54793e-08
Erg28	-1.34727	6.01207	1.30551e-05	0.00011221															Kif20a	2.20159	-0.588553	0.0140133	0.0338028
Gm5431	-1.34644	1.19307	7.04097e-05	0.000446275															Pex11a	2.20369	6.73122	3.97044e-11	5.04944e-09
Agtr1b	-1.34643	3.72227	9.25754e-07	1.3019e-05															Retsat	2.21786	10.1078	1.70732e-09	8.46574e-08
Sp110	-1.34503	0.509269	0.000433127	0.00194412															4931406C07Rik	2.2269	8.41234	1.69649e-14	1.55342e-11
Zfp85	-1.34381	1.26488	1.02179e-05	9.18478e-05															Lrrc51	2.23283	1.41133	1.2293e-06	1.63767e-05
LOC118567336	-1.34126	0.582807	5.02264e-05	0.000339435															Vldlr	2.24065	5.06211	1.84137e-08	5.57074e-07
Srrm4	-1.34035	1.83858	0.000365254	0.00169302															Dnah11	2.24884	-0.864581	0.00160598	0.00570273
Lrrn3	-1.34009	-0.112995	0.00332015	0.0103446															Cdc20	2.24953	1.13658	0.00444663	0.0131844
Colec10	-1.33885	4.74866	4.35822e-09	1.75083e-07															Gadd45a	2.25289	1.70541	5.9993e-07	9.03513e-06
Gatm	-1.33874	2.59432	7.34864e-08	1.65465e-06															Inhbb	2.25529	1.77747	9.58549e-06	8.73634e-05
Adgre4	-1.33836	2.77772	4.07785e-06	4.37519e-05															Ces2a	2.26943	9.37929	7.96146e-16	2.73377e-12
Emilin2	-1.33689	0.694654	6.18698e-05	0.00040274															Ddit4	2.27309	2.62058	0.000175293	0.000932474
Klk1b4	-1.33547	-0.0552878	0.0167205	0.0390371															Rap1gap	2.2787	3.06098	2.06597e-06	2.48606e-05
Zfp595	-1.33351	0.928843	2.87497e-06	3.27245e-05															Gstm4	2.28577	7.66633	2.16289e-14	1.6909e-11
LOC115488130	-1.33319	2.42349	5.03111e-05	0.000339736															Lyve1	2.28924	3.79616	2.06157e-06	2.48525e-05
Ptprt	-1.33312	-0.398978	0.0036645	0.0112298															Dmpk	2.31035	5.38294	1.39565e-13	7.09973e-11
Smim1	-1.33291	1.25259	0.00107965	0.00413526															Cyp2c39	2.3187	9.93682	2.1604e-12	6.45068e-10
Gngt1	-1.3327	-0.0913618	0.00910074	0.0236561															Gm21885	2.31898	-1.05916	0.00206723	0.00700206
Themis2	-1.33221	2.01489	7.10939e-05	0.000449781															Aldh1a7	2.32074	9.71446	2.78678e-12	7.81151e-10
Aif1	-1.33123	1.38117	0.000338813	0.0015937															Entpd5	2.32133	8.86572	2.42701e-14	1.75447e-11
9930111J21Rik2	-1.328	0.460592	0.000142096	0.00078328															Trpm4	2.33761	1.36929	7.18623e-08	1.63415e-06
Rab36	-1.32659	-0.630993	0.00514121	0.0148287															Lamb3	2.34092	2.1476	1.7426e-08	5.3188e-07
Cd53	-1.3261	2.42444	8.03731e-06	7.60803e-05															Gm52670	2.35413	-0.470639	0.000103467	0.000607601
Sp100	-1.32583	2.72718	9.53527e-08	2.05202e-06															Raet1d	2.35746	4.51081	2.29904e-07	4.1549e-06
Cyp4f40	-1.32156	1.87121	1.80709e-05	0.000145233															Ccnb2	2.38038	0.244439	0.00389428	0.0117867
Tspan33	-1.32122	2.25548	4.07871e-08	1.04128e-06															Ces2b	2.38654	5.57918	9.60344e-12	1.80689e-09
Susd4	-1.3212	0.20283	0.00811653	0.0215297															Aldh1a1	2.38672	11.0301	7.21386e-13	2.75229e-10
Ccdc167	-1.31914	-0.280516	0.00813693	0.0215713															Prss8	2.38989	3.47121	3.19021e-07	5.40957e-06
Zfp108	-1.31819	0.639179	0.000958824	0.00374211															Pvt1	2.4121	-0.463599	0.000260779	0.00128981
Lyz1	-1.31751	4.86613	2.82287e-05	0.000209321															Kbtbd12	2.41561	-0.552336	0.000163945	0.000879261
Efemp2	-1.31747	1.15961	3.02604e-06	3.41798e-05															Slc19a1	2.4385	3.37652	2.6082e-09	1.18943e-07
Adra2b	-1.31644	1.624	0.000116261	0.000668138															Prune1	2.44859	5.04376	1.91028e-13	9.37061e-11
Lcp2	-1.3159	1.96788	4.40329e-06	4.66661e-05															Nqo1	2.45759	4.20603	6.0405e-12	1.22009e-09
Amigo1	-1.31461	2.58466	4.20618e-06	4.49237e-05															Olfm2	2.45771	-0.664986	0.000233886	0.00118103
Dpysl2	-1.31286	0.846712	0.000159575	0.000860189															Ccnb1	2.46084	0.250877	0.0157077	0.0370569
Arrdc4	-1.31275	3.8968	2.72108e-07	4.7671e-06															Clstn3	2.4708	2.36631	5.19957e-08	1.26624e-06
Sema6c	-1.31215	0.0799601	0.00800067	0.0212716															Raet1e	2.47164	4.16992	2.20528e-08	6.4037e-07
Mndal	-1.31154	2.92662	4.88021e-07	7.65179e-06															Ces2f	2.473	0.178676	1.36786e-05	0.000116332
Gm38426	-1.30909	0.278545	0.000632778	0.0026652															Ckap2	2.48313	0.596982	0.00489501	0.0142684
Rgs12	-1.30751	2.0415	3.23271e-06	3.62459e-05															Gadd45b	2.48724	3.52996	8.83769e-07	1.25434e-05
Sdc2	-1.3063	6.99686	1.05635e-12	3.53879e-10															Uap1l1	2.51933	3.42017	8.2931e-13	2.99752e-10
Rfx3	-1.3056	1.22429	0.000562382	0.00241687															Nek2	2.54422	2.03922	7.29158e-08	1.6472e-06
Aard	-1.30494	-0.162741	0.00763118	0.0204316															Bhlha15	2.56242	-1.3013	0.0123015	0.0304545
Hao1	-1.30257	6.37974	6.25423e-08	1.45687e-06															Tfrc	2.56575	4.3988	1.00118e-05	9.02679e-05
2610507I01Rik	-1.30136	3.58742	1.0481e-08	3.53703e-07															Ccnb1-ps	2.57732	-0.0809364	0.0168943	0.0393577
Dab2	-1.30091	3.30079	5.19075e-09	2.02542e-07															Trib3	2.59881	4.54996	1.32177e-07	2.68558e-06
Pilra	-1.29998	1.67922	6.45402e-06	6.34545e-05															Fam83f	2.60092	0.844303	1.14174e-05	0.000100524
Trf	-1.29949	13.1948	1.30313e-10	1.20559e-08															Plekhh1	2.61624	-1.22893	0.00543509	0.0155135
Psmb10	-1.29923	4.32622	2.1503e-06	2.5682e-05															Ugdh	2.62138	8.00769	7.3651e-14	4.59817e-11
Gm26944	-1.29803	0.407771	0.00191115	0.00656485															Cyp2c29	2.62651	12.4291	6.10593e-16	2.73377e-12
Tcp11l1	-1.29775	2.86774	7.88879e-08	1.74501e-06															Gm33721	2.62849	-1.08686	0.000838674	0.0033486
Dclk3	-1.29757	2.94413	0.000132341	0.000740407															Pdk4	2.63733	5.80866	4.59396e-05	0.00031557
Ifi47	-1.29706	3.76376	8.62493e-05	0.000525569															Gm19619	2.65386	0.932494	1.56207e-08	4.88727e-07
Lyz2	-1.29701	5.13139	2.48396e-05	0.000188791															Cyp3a44	2.65499	13.0436	3.36137e-14	2.30842e-11
1700001L05Rik	-1.29667	2.21214	3.6917e-05	0.000262451															Gstm2	2.65858	7.66164	3.44443e-12	8.60167e-10
Cep97	-1.29484	1.04505	0.000119539	0.000682406															Cyp3a41a	2.66085	13.1233	1.06809e-14	1.35276e-11
Thy1	-1.29438	-0.0356878	0.000472219	0.00208618															Cyp3a41b	2.66114	13.1213	1.08339e-14	1.35276e-11
Ptpre	-1.29408	0.713925	0.000380158	0.00174748															Gstm1	2.66373	11.9441	3.33717e-13	1.52787e-10
Dct	-1.29366	1.36914	0.00163943	0.00579156															Fmo5	2.67135	9.66634	1.23384e-10	1.16705e-08
Slc18a2	-1.29352	-0.519295	0.00953197	0.0246186															Lysmd2	2.67329	0.734731	9.82007e-06	8.89114e-05
Ccr5	-1.29265	1.90786	8.0582e-05	0.000498331															Cyp4a14	2.67358	12.1407	2.2636e-11	3.41654e-09
Itgal	-1.29254	3.55426	7.91389e-07	1.1539e-05															Acot5	2.69135	7.7733	3.71036e-07	6.14738e-06
Ppp1r1b	-1.29217	0.33319	0.0222181	0.0491965															Cyp3a16	2.7015	12.4795	1.23049e-13	6.50031e-11
Rab3il1	-1.29136	1.73256	3.05656e-05	0.000223804															Cyp3a11	2.71341	13.3241	4.75912e-15	9.33807e-12
Cenpl	-1.29059	1.6514	1.47827e-05	0.000123805															Slc27a1	2.71499	4.96387	4.16367e-08	1.05827e-06
Gnpda1	-1.29034	4.0373	1.56379e-07	3.09556e-06															Phospho1	2.71616	-0.490308	3.56272e-06	3.91796e-05
Cyp2c70	-1.29034	7.86748	1.01581e-05	9.13701e-05															Ntrk1	2.7183	-0.184875	1.88703e-05	0.000150776
Aph1c	-1.28915	1.44252	1.72037e-05	0.000139901															Bmp8b	2.72845	-1.1532	0.00657993	0.0181367
Aqp8	-1.28908	6.74288	0.0155347	0.0367309															Acot6	2.74759	7.45408	2.52204e-06	2.9456e-05
Zfp41	-1.2877	0.8097	0.000851295	0.00339179															Mfge8	2.76293	4.92639	3.28155e-12	8.34669e-10
Ddr2	-1.28766	2.04947	1.75555e-05	0.000142256															Srxn1	2.76945	6.17205	1.41543e-14	1.49546e-11
C4a	-1.28375	8.95883	1.28307e-05	0.000110596															Lrrc19	2.77088	-0.989684	0.000389644	0.00178273
C4b	-1.28323	9.35716	1.40543e-05	0.000118865															Gm11832	2.77965	-0.11941	6.97284e-06	6.75878e-05
Ifi211	-1.27964	2.75044	5.25332e-06	5.37263e-05															Peg3	2.80096	4.18652	3.78715e-08	9.87031e-07
Klf10	-1.27949	4.34355	0.00672641	0.0184406															Mtnr1a	2.81084	-0.120489	1.94772e-06	2.36953e-05
Vamp5	-1.27935	1.40354	0.00053257	0.00231199															BC049987	2.81637	0.340128	0.000584412	0.00249903
Prelp	-1.27764	5.16251	9.79249e-08	2.08385e-06															Lpl	2.83171	6.03818	2.45562e-10	1.88424e-08
Gm19792	-1.27706	1.40876	0.00144689	0.00523545															Cyp26a1	2.86962	4.59938	7.00005e-06	6.7756e-05
Alpk1	-1.27698	0.0827465	0.000504696	0.00221328															Cyp4a30b	2.87098	5.44699	2.00175e-10	1.62687e-08
Abcg3	-1.27596	0.954385	0.000768389	0.00312903															Ptgfr	2.87323	-1.24426	0.014423	0.0345724
Fam171b	-1.27578	0.718585	6.19043e-05	0.000402774															Gm52676	2.87941	0.514743	1.16369e-05	0.000102101
Ypel3	-1.27274	4.31759	0.00119185	0.00446497															Slc15a5	2.88457	-0.219159	0.000122402	0.000694709
Ncf2	-1.26964	1.29521	3.44096e-05	0.000246539															Myom3	2.89563	-0.720293	0.00185527	0.00642191
Nuak2	-1.26912	2.63402	5.28951e-06	5.39357e-05															Ces2d-ps	2.89579	5.47441	4.58105e-12	9.80901e-10
Ccn1	-1.26907	2.83244	0.00111042	0.0042307															Fyb2	2.91299	2.52636	1.15692e-11	2.09083e-09
Chp2	-1.2674	1.45499	0.000118638	0.000678392															Cyp4a10	2.92592	11.8086	7.7452e-14	4.62523e-11
Snx32	-1.26537	0.549985	0.00886459	0.0231518															Arhgap22	2.92981	-0.512652	7.31147e-06	7.02142e-05
Cadps2	-1.26464	3.40584	3.45394e-09	1.46872e-07															Esm1	2.94089	0.321242	0.000596601	0.00253842
Dnase2b	-1.26443	3.93581	2.68374e-09	1.20856e-07															C730002L08Rik	2.94467	-0.748544	9.32898e-06	8.53322e-05
Abca9	-1.26403	2.36961	1.84852e-07	3.53451e-06															Cyp4a32	2.95813	11.6728	3.62371e-14	2.37008e-11
Snx20	-1.26279	-0.484755	0.0111471	0.0280671															Aqp4	2.96608	2.44428	2.60681e-08	7.29217e-07
Mppe1	-1.261	1.64483	0.000139727	0.000771984															Gm51680	2.96646	-0.485982	0.000566366	0.00243171
Zfp825	-1.2607	3.63811	8.49139e-09	3.00591e-07															Saa1	2.97517	6.18998	0.019379	0.0439563
Tap2	-1.26062	3.87642	6.64915e-07	9.87309e-06															Cyp4a31	3.03103	11.4697	2.21596e-14	1.6909e-11
Fgd6	-1.25954	4.89802	3.75639e-10	2.65948e-08															Ppp1r42	3.05253	0.174892	0.00022865	0.00115801
Itih4	-1.25693	10.1229	4.08433e-05	0.00028607															Ttll8	3.06016	-0.653996	0.00079067	0.00319972
Gimap3	-1.25555	0.657782	2.39973e-05	0.000183623															Nat8f5	3.06921	-0.256554	0.000158719	0.000857595
Neurl3	-1.25533	2.25402	7.25873e-05	0.000456975															Ces2c	3.12783	6.08441	1.90672e-11	3.04521e-09
LOC118568500	-1.25532	-0.372112	0.00749705	0.0201471															Saa2	3.13542	6.10319	0.0147472	0.0352021
Gm39606	-1.2545	1.00097	0.000188444	0.000983763															Ctps	3.17699	2.89009	1.03108e-12	3.53879e-10
Zfp322a	-1.25321	2.56094	4.38906e-07	7.04249e-06															Ccdc120	3.1785	1.54936	4.72058e-10	3.14744e-08
Fgfr2	-1.25205	4.23491	9.44398e-07	1.32091e-05															Acot2	3.18717	8.84418	5.18837e-10	3.31603e-08
9430053O09Rik	-1.25094	-0.361839	0.0125856	0.0310014															Acot1	3.19757	9.07453	1.08474e-10	1.06075e-08
Zfp772	-1.25076	0.099542	0.000327521	0.00154907															Akr1b7	3.23977	3.09069	2.66661e-10	2.01241e-08
Mcc	-1.25064	5.1358	5.59471e-08	1.34257e-06															1700067K01Rik	3.2668	1.11746	5.762e-06	5.78095e-05
Cmah	-1.25018	6.22439	1.69349e-05	0.000138535															Mogat2	3.27337	-1.04718	0.000142958	0.000786988
Ifi213	-1.24979	1.15452	0.00152478	0.00545956															Cyp2c53-ps	3.28619	3.20202	1.34921e-09	7.15868e-08
Paxx	-1.24964	2.38274	0.0031869	0.0100005															Myc	3.28819	3.71606	2.437e-12	7.12173e-10
9030624G23Rik	-1.24905	4.5646	2.0844e-05	0.000163502															Ttc39a	3.29038	1.20361	2.82177e-08	7.8139e-07
Crocc	-1.24529	0.0249683	0.0139526	0.0336799															Prrg4	3.30387	2.30184	8.53108e-12	1.62742e-09
LOC102638047	-1.24525	-0.106551	0.00321981	0.0100922															Clcf1	3.4023	0.265972	6.13415e-06	6.08321e-05
Tnfsf10	-1.24461	2.64129	1.25945e-05	0.00010866															Gm5936	3.4743	-1.03118	8.31803e-05	0.000511287
Zfp334	-1.24443	0.564289	0.000773986	0.00314704															Cdkn1a	3.53424	3.00563	8.01634e-07	1.16266e-05
A630026N12Rik	-1.24438	0.170111	0.000660333	0.00275842															Gm5640	3.53697	-0.977832	9.11619e-06	8.38653e-05
Tm6sf1	-1.24381	0.123778	0.000528592	0.00229753															Mmp12	3.54134	0.424425	1.9162e-05	0.000152485
Adh4	-1.24336	6.3281	1.15805e-06	1.56092e-05															Krt23	3.54904	3.98792	1.13031e-08	3.75903e-07
Tlr12	-1.24093	2.57601	7.57998e-05	0.000474526															Bmper	3.57233	1.46068	8.10491e-09	2.90655e-07
Mxd1	-1.23928	2.06696	1.4672e-05	0.000122978															Gm15938	3.57818	0.813982	0.0219477	0.0486919
Dipk1a	-1.23823	2.27284	6.9442e-06	6.73578e-05															Cgref1	3.6009	0.20065	1.62e-05	0.000133478
Epsti1	-1.238	0.697176	2.82001e-05	0.000209253															Fermt1	3.63953	1.32873	1.10835e-08	3.69764e-07
Sprn	-1.23697	0.362801	0.000774837	0.00314864															Osbpl3	3.64461	1.92537	4.28198e-10	2.92602e-08
Agtr1a	-1.23614	5.87091	2.92555e-11	4.01804e-09															Smpd3	3.66336	3.10178	1.55897e-09	7.92143e-08
Mcm10	-1.23532	3.37614	3.2902e-05	0.000237222															Nrg1	3.66472	1.63757	8.22383e-09	2.94152e-07
Gm42346	-1.23514	-0.00492047	0.00158048	0.00563548															Ttc39aos1	3.68769	1.41912	4.18543e-05	0.000291664
Gm13306	-1.23416	1.9933	2.37657e-05	0.000182054															Nebl	3.69767	0.829758	7.4425e-08	1.67304e-06
4732419C18Rik	-1.23405	1.06042	0.000584667	0.00249935															Miox	3.77112	-0.757539	0.000159297	0.000859029
Trps1	-1.23377	-0.473755	0.0088391	0.0230984															Slc39a5	3.81032	4.4297	2.88521e-11	4.00286e-09
Abca3	-1.23256	6.01657	1.837e-10	1.54793e-08															Cox6b2	3.8831	-0.225822	0.000580133	0.00248306
Atp11a	-1.23049	2.51394	8.28936e-07	1.19721e-05															Nol3	3.91112	1.5364	2.76858e-11	3.92026e-09
Samhd1	-1.23042	3.89528	2.07494e-08	6.11573e-07															Tsku	3.93176	6.09195	9.22283e-08	1.99489e-06
Car8	-1.23024	6.19528	3.07771e-10	2.24853e-08															Ehhadh	3.97481	11.5481	2.32683e-15	5.32651e-12
Socs5	-1.23005	2.19832	1.05102e-05	9.40699e-05															Lcn2	3.98765	3.67311	5.76141e-05	0.000379535
Ido2	-1.22966	5.65093	2.76533e-06	3.17043e-05															Rasl10b	3.98793	-0.397348	7.05846e-06	6.81293e-05
Gm26908	-1.22889	0.554602	0.00713903	0.0193325															Krt79	4.03246	-1.12744	3.67163e-06	4.02472e-05
Wdr47	-1.22728	0.248858	0.00017615	0.000935221															Gpx2-ps1	4.09376	-1.22073	0.000437218	0.00195864
Lhfpl2	-1.22717	3.06642	2.4949e-06	2.92135e-05															Vmn2r3	4.17352	-1.56474	0.00979905	0.0251552
Dhcr7	-1.22609	6.6204	0.0203232	0.0457005															Npnt	4.27005	1.01822	1.74479e-06	2.16505e-05
Tox	-1.22586	3.16666	8.23201e-06	7.75492e-05															Gm11639	4.28263	-1.15152	1.56483e-05	0.00012971
Afm	-1.22491	7.46199	2.40801e-08	6.86183e-07															Ptges	4.28786	-0.651003	2.79396e-06	3.1926e-05
Gm40770	-1.2247	0.87108	0.00428203	0.01278															Slc28a1	4.31054	-0.210956	1.95224e-05	0.000154726
Senp8	-1.22404	1.01254	0.000689449	0.0028661															Elapor1	4.4133	3.16886	2.46417e-13	1.16708e-10
Tlr8	-1.22346	0.964596	0.00237723	0.00785074															Psat1	4.43949	2.13896	8.99013e-11	9.33396e-09
Cd59b	-1.22237	3.27464	1.82226e-06	2.24071e-05															Mapk13	4.62373	-0.483483	1.01533e-06	1.40373e-05
Siglec1	-1.22205	3.06432	1.19177e-05	0.000104062															Themis	4.65323	1.89236	5.29741e-09	2.05537e-07
Gm8801	-1.22145	1.84671	0.00507212	0.0146788															Cyp2b9	4.7347	3.64622	2.07904e-10	1.66403e-08
Dnajc12	-1.22093	2.24108	6.93065e-05	0.000441319															Hrk	4.77515	0.0343861	2.21643e-06	2.63344e-05
Peli3	-1.22045	0.981805	0.0096504	0.0248683															Gm10639	4.82637	7.85529	1.49675e-09	7.67082e-08
Plcg2	-1.21839	0.947647	6.68342e-06	6.52893e-05															Myo15b	4.8688	1.34485	2.84606e-11	3.98885e-09
Mapt	-1.21685	0.996382	0.000358575	0.00166724															Fbp2	4.87322	0.0198683	3.97432e-08	1.01842e-06
Prrg1	-1.21515	-0.120521	0.00164952	0.0058197															Gsta2	4.87701	8.1865	1.58823e-09	7.99059e-08
Sh2b2	-1.21442	0.944353	0.000691194	0.00286988															Zmynd12	4.90643	-0.770112	2.71258e-05	0.000202155
Fzd8	-1.21357	3.60379	0.00014978	0.000818635															Gm3776	4.93423	8.00862	1.77918e-09	8.69647e-08
Gm15411	-1.21273	0.698739	0.00409436	0.0122974															Gsta1	4.93509	8.00693	1.96836e-09	9.35483e-08
Grem2	-1.2127	3.21036	0.000275266	0.00134806															Cidec	4.97208	3.19861	2.35223e-11	3.51173e-09
Ifi204	-1.21177	3.27474	4.15566e-06	4.44533e-05															Gipc2	5.03236	-0.459725	5.81353e-08	1.3842e-06
H2-Q7	-1.21005	6.99476	3.92669e-09	1.62018e-07															Cyp2b13	5.07119	1.37308	2.46187e-07	4.3857e-06
Gba2	-1.20914	2.16677	3.64676e-06	4.00706e-05															Mogat1	5.15571	0.988059	1.91608e-10	1.58538e-08
Iah1	-1.20854	5.99062	5.37607e-11	6.65229e-09															Gstm3	5.20286	11.2002	9.39981e-14	5.37943e-11
Gm11437	-1.20676	1.38639	8.95222e-05	0.000542242															Ly6d	5.25345	3.71429	3.04366e-12	8.071e-10
Epha7	-1.2064	0.544875	0.000789912	0.0031976															Sdcbp2	5.2563	0.202745	1.34557e-06	1.73535e-05
Gdf2	-1.2054	3.49057	1.37911e-09	7.25751e-08															Abcc4	5.28698	6.23348	1.64474e-14	1.55342e-11
Fpr1	-1.20531	0.786275	0.0148381	0.0353823															Cyp2b10	5.30721	2.69535	3.23766e-12	8.34669e-10
Hes6	-1.20526	4.16778	2.35113e-05	0.000180306															Cyp2b19	5.33243	1.15798	1.48956e-09	7.66259e-08
Slc25a45	-1.2038	2.89008	7.49945e-07	1.10048e-05															Ctse	5.34069	1.12239	1.17351e-08	3.86528e-07
C130046K22Rik	-1.20356	-0.0184885	0.00112734	0.00428326															Sult1e1	5.35857	3.48146	0.000180685	0.000953145
Pde7b	-1.2031	2.58699	1.41094e-05	0.00011911															Cbr3	5.40909	3.21629	2.01518e-14	1.6909e-11
Gm8615	-1.20135	3.55435	5.28504e-06	5.39357e-05															Spire2	5.51917	0.260814	1.46303e-06	1.87102e-05
Inhbc	-1.20072	4.63894	1.24619e-06	1.65536e-05															Meig1	5.67308	0.117972	3.36418e-06	3.74753e-05
Rftn2	-1.20058	-0.336678	0.00373898	0.0113995															Gpx2	5.71277	0.236132	5.05609e-07	7.82854e-06
Ms4a6d	-1.20052	0.82828	9.66908e-05	0.000576463															AI314278	5.72807	-1.69489	5.13292e-05	0.00034441
Ung	-1.20007	1.40741	0.00245801	0.0080748															Efcab3	5.77346	-1.30607	2.3043e-06	2.71904e-05
Ccl27a	-1.19963	2.36126	4.34859e-06	4.62648e-05															Cyp2c65	5.82496	2.33768	1.47883e-10	1.31895e-08
Arhgap29	-1.1993	5.5819	3.32085e-08	8.96107e-07															Cyp2c55	5.92967	7.5844	1.04122e-15	2.86022e-12
Ccdc141	-1.19907	2.744	6.16122e-08	1.44164e-06															Cyp2c66	5.971	1.80641	1.87277e-10	1.56845e-08
Dusp1	-1.19889	4.12803	0.00445145	0.0131939															Cyp2b23	5.99897	-0.360586	3.50211e-06	3.8683e-05
Ppargc1a	-1.19829	3.26539	0.000419259	0.00189176															Amn	6.2948	0.202024	4.89237e-10	3.20963e-08
Gm9241	-1.19771	3.13447	0.000999479	0.00387464															Treh	6.4823	1.99093	1.07552e-09	5.862e-08
LOC115488002	-1.19688	1.89811	0.000118247	0.000677282															Asns	6.59721	2.02863	8.42419e-10	4.79887e-08
Hba-a2	-1.19658	7.0646	0.00186127	0.0064375															Pnliprp1	6.62042	0.164891	4.60376e-07	7.31013e-06
Tbc1d8	-1.19613	3.61645	7.61935e-05	0.000476774															Slc35f2	6.65914	1.4665	9.56035e-11	9.66858e-09
Gm46430	-1.19574	4.05442	1.19824e-07	2.47114e-06															Cdh15	6.86567	-0.750046	3.06915e-07	5.23662e-06
Fads2	-1.1955	8.76127	0.000705784	0.00292162															Gm15441	7.89372	3.10833	3.69876e-12	8.75328e-10
Phf11d	-1.19505	0.571033	0.00388336	0.0117614															Lrtm2	8.04381	-0.0537218	7.93373e-07	1.15405e-05
Hba-a1	-1.19482	7.05687	0.00184339	0.0063856															Ggt1	8.12804	1.88364	1.90793e-07	3.60956e-06
Zfp367	-1.1944	3.2337	3.87438e-06	4.20004e-05															Sprr1a	8.14471	-0.808141	0.000665559	0.00277856
Car3	-1.19309	9.42613	5.95942e-05	0.00039081															Cyp4a12b	8.38945	8.20834	3.01628e-17	2.07143e-13
Nrp1	-1.19079	5.76161	1.09904e-08	3.68177e-07															Cyp4a12a	8.39653	8.22796	2.99574e-17	2.07143e-13
St6galnac4	-1.19038	-0.0357517	0.00437524	0.0130045															Trpm8	9.05979	-1.89509	3.69849e-06	4.04329e-05
Tyrobp	-1.1897	2.53135	5.12218e-06	5.27384e-05
Proser3	-1.1894	0.638862	0.00065156	0.00272758
Cyb561a3	-1.18883	3.25874	3.63554e-07	6.03799e-06
Tert	-1.18776	1.67931	0.000807529	0.00325037
Bbs9	-1.18769	1.39959	2.82723e-05	0.00020944
Ano8	-1.18761	1.84651	5.05238e-05	0.000340503
Tedc2	-1.18654	4.4176	0.000740624	0.00303565
Slc5a3	-1.18636	1.68642	1.17323e-05	0.000102639
Rdh5	-1.18591	3.13073	6.59863e-07	9.81931e-06
Cyp4f18	-1.18585	1.20884	0.00017727	0.000939874
Fbxo5	-1.18584	-0.420615	0.0131147	0.0320517
Pgap1	-1.18502	4.02278	9.78068e-06	8.86752e-05
Ifit2	-1.18459	1.97077	0.00162771	0.00576052
Gnat1	-1.18387	0.438736	0.00812186	0.0215396
Icos	-1.18379	-0.251513	0.0140363	0.0338522
Npr2	-1.18228	4.84983	1.46001e-07	2.93176e-06
Zfp719	-1.18211	1.41606	0.000835452	0.00333768
Trim12c	-1.18129	3.03367	1.19876e-06	1.60635e-05
Carns1	-1.18128	0.0118011	0.00148782	0.00535703
Fgfr3	-1.18091	3.93575	3.04064e-07	5.21113e-06
Nme7	-1.17964	2.03014	2.78611e-06	3.18671e-05
Car14	-1.17945	3.67688	0.000152256	0.00082887
Hyls1	-1.17698	-0.574594	0.0198882	0.0448948
Hmgxb4	-1.17586	2.18726	5.48731e-07	8.40225e-06
Zbtb26	-1.17358	0.820337	0.000371801	0.00171711
Pltp	-1.17355	6.05517	0.00085624	0.00340488
Ifitm1	-1.17312	2.19529	4.23791e-07	6.86412e-06
Rap2a	-1.17286	3.65532	2.28326e-09	1.06307e-07
Ly86	-1.17273	1.79715	5.18173e-05	0.000346713
Zfp708	-1.17259	1.76909	8.42505e-06	7.87198e-05
LOC115486519	-1.17113	-0.657702	0.012546	0.0309354
Stat1	-1.17096	5.67816	6.27934e-05	0.000407208
Casp3	-1.1704	4.13094	2.53667e-07	4.50144e-06
Lpar2	-1.17033	0.794645	0.018394	0.0421561
Brms1l	-1.16985	0.690772	0.0013518	0.00494854
Gm29417	-1.1697	-0.38948	0.00154405	0.0055228
Gm22146	-1.16814	2.02692	0.00169259	0.00595485
Pm20d2	-1.16809	2.44634	9.94914e-06	8.98643e-05
Slc37a2	-1.16787	0.516614	0.00527107	0.015151
Stard4	-1.1675	6.59212	0.00138483	0.00505198
Tpgs2	-1.16477	1.77675	1.38993e-05	0.000117917
Arl5b	-1.16443	4.54944	1.97265e-06	2.39139e-05
Rslcan18	-1.16427	0.965176	0.000844552	0.00337011
Tspan7	-1.16333	3.77643	1.69257e-08	5.21244e-07
Etohd2	-1.16285	-0.597691	0.013602	0.0330251
4930522L14Rik	-1.1618	2.98503	2.64865e-05	0.00019836
Ccdc84	-1.15794	1.75518	3.19878e-05	0.000231604
Pot1b	-1.15656	1.00294	0.000436628	0.00195791
Srl	-1.15595	-0.134593	0.00576948	0.0162926
Etaa1	-1.15353	2.14272	1.28575e-05	0.000110719
H2-T24	-1.15095	2.62671	1.10797e-05	9.81804e-05
H2-Q9	-1.15076	7.08326	8.79866e-09	3.05305e-07
Pde3a	-1.14957	1.09275	0.000349794	0.00163744
Il2rb	-1.14954	1.2358	0.000364523	0.00169089
Gm30842	-1.14907	0.849511	0.0203924	0.0458263
Afap1l2	-1.14888	0.03626	0.0162426	0.0380899
Pbxip1	-1.14852	3.08569	9.52538e-07	1.33094e-05
Syk	-1.14808	2.22027	2.65305e-06	3.06215e-05
Nfil3	-1.14758	3.47784	0.00245865	0.00807497
Vgll4	-1.14689	3.8141	7.2819e-08	1.6472e-06
Slc29a1	-1.14625	6.98336	5.36552e-09	2.07593e-07
LOC118568072	-1.14555	2.96389	7.47034e-06	7.15019e-05
Letm2	-1.14456	0.289035	0.0110561	0.0278634
Wdsub1	-1.14449	1.80324	1.39333e-05	0.00011809
Kit	-1.14405	2.14974	2.96228e-05	0.00021816
Ifi203	-1.14356	3.20626	2.09829e-06	2.51484e-05
Zfhx2	-1.14331	2.2079	9.66219e-05	0.000576463
Mapk15	-1.14268	1.87142	0.00331729	0.0103388
E430024I08Rik	-1.14176	3.65679	4.15875e-07	6.75981e-06
Slc16a2	-1.14078	6.73867	8.11717e-10	4.68442e-08
Pstpip2	-1.14031	4.69573	0.00635594	0.0176468
Tsc22d3	-1.13985	5.00715	0.00269495	0.0087197
Cep152	-1.1396	1.09147	0.00226756	0.00754847
Cyth4	-1.13957	1.35415	0.0001023	0.000602527
Camk1	-1.13906	2.23594	7.25197e-06	6.97519e-05
Prickle1	-1.13748	2.03973	5.50044e-05	0.000364265
Serpina3k	-1.13713	11.2886	0.00375761	0.0114487
Stard13	-1.13553	4.182	5.59447e-06	5.65416e-05
Zfp46	-1.13532	1.71603	1.57443e-05	0.000130348
Bmp7	-1.13462	-0.229293	0.0115714	0.0289443
Ppp4r4	-1.13441	2.51803	3.37888e-05	0.000242871
Calhm6	-1.13229	0.133049	0.00820373	0.0216955
Bin2	-1.13223	1.12411	0.000468367	0.0020722
Gpsm3	-1.13037	0.65392	0.000280271	0.00136702
Zfp329	-1.12993	0.929304	0.000155476	0.000843721
Mvk	-1.12919	4.39237	0.0129048	0.0316457
Pim2	-1.12902	0.664444	0.00358429	0.0110283
Gm4951	-1.12891	6.45174	2.46926e-08	7.00728e-07
Gt(ROSA)26Sor	-1.12846	0.915981	0.00141418	0.00513722
Dapp1	-1.12795	-0.58874	0.022016	0.0488143
Pla1a	-1.12793	4.86769	6.94487e-10	4.14766e-08
Nfam1	-1.12703	1.91497	8.48865e-05	0.000519107
Gm5784	-1.12662	5.5179	4.13613e-05	0.000289108
LOC118567992	-1.12654	3.50264	0.00115412	0.0043585
Zfp953	-1.12576	1.3564	1.71962e-05	0.000139901
Pdia5	-1.1256	5.0706	9.03834e-11	9.33396e-09
Glipr2	-1.12353	-0.18566	0.00230683	0.00765877
Prdm10	-1.12231	2.25931	6.46941e-05	0.0004163
Rprd1a	-1.12221	2.82286	4.37543e-05	0.000302906
Caprin2	-1.12157	0.362207	0.0016636	0.00586337
Cd300ld4	-1.11841	0.818858	0.00675517	0.0185009
Camk2n1	-1.11645	4.5676	5.78095e-11	6.96503e-09
Btk	-1.11616	-0.127777	0.0168718	0.0393169
Arhgap30	-1.1155	1.42887	0.000292599	0.0014131
Rab13	-1.1135	1.37526	0.000135383	0.00075283
Adamts10	-1.11271	0.711722	0.00197042	0.00673227
Zfp442	-1.11187	1.90058	4.79843e-05	0.000326431
Cyp2u1	-1.11022	0.0438584	0.00780808	0.0208281
Ckb	-1.11011	2.11684	2.20584e-05	0.000171487
Fhod1	-1.10989	1.53381	6.10248e-05	0.000398373
N4bp3	-1.10808	1.07407	0.00100648	0.00389848
Ccnd2	-1.10796	2.89203	0.000246666	0.00123243
Cdo1	-1.10766	9.83448	1.67831e-08	5.18472e-07
Erbb4	-1.10663	2.84899	4.01932e-06	4.32644e-05
Cbs	-1.10661	8.12751	2.11052e-08	6.18081e-07
Aldoc	-1.10578	3.1193	0.000339238	0.00159461
Abca2	-1.10445	5.40667	1.00422e-06	1.39256e-05
Tspan18	-1.1044	1.11664	0.00641349	0.0177635
Gm38704	-1.10392	3.62338	2.52937e-05	0.000191515
Slfn9	-1.10376	2.05322	0.0113399	0.0284636
Hexb	-1.10301	3.61733	1.02311e-07	2.15528e-06
Usp35	-1.10281	-0.470077	0.0170301	0.0396187
Npl	-1.10258	-0.270902	0.00890792	0.0232384
Vtn	-1.10132	10.2779	1.83822e-09	8.88692e-08
Acvr2b	-1.10011	2.5017	0.000307567	0.00147039
Adcy3	-1.09937	-0.273676	0.012037	0.0299236
Homer2	-1.09869	4.2931	3.46539e-06	3.83848e-05
Ulk1	-1.09848	5.83752	1.24837e-08	4.05351e-07
Tbx3	-1.0983	4.55746	0.00707347	0.019189
Irf9	-1.09772	4.32049	9.71722e-05	0.000579028
5430403G16Rik	-1.09647	1.03596	0.0173377	0.040232
Klhl20	-1.09498	2.36882	3.5099e-05	0.000251086
Slc43a1	-1.094	2.21196	0.00601376	0.0168638
Aspdh	-1.093	4.96153	0.000112524	0.000649922
Tmem229b	-1.09136	0.962616	0.000977396	0.00379868
Fam117a	-1.09134	0.946333	1.71598e-05	0.000139869
Tnfaip8	-1.09124	0.679027	0.000330355	0.00156086
Zfp983	-1.09101	1.84215	0.000130113	0.000731221
Paqr4	-1.09032	-0.00472742	0.00343496	0.0106475
Myo1f	-1.09003	1.39873	0.000159019	0.000858204
LOC100041034	-1.08926	-0.409905	0.00956294	0.0246846
Zfp692	-1.08872	0.480384	0.00863505	0.0226384
Cd300ld5	-1.08695	0.530282	0.00513406	0.0148175
Rdh16f2	-1.08683	6.48018	1.89825e-10	1.58015e-08
Bcorl1	-1.0863	2.54498	3.05332e-06	3.44314e-05
Paqr9	-1.08617	7.93575	0.00894422	0.0233164
Klkb1	-1.08606	7.79648	9.60672e-11	9.66858e-09
Slc10a5	-1.08379	5.20092	1.29298e-06	1.68819e-05
Zfp946	-1.08373	3.06491	1.07708e-05	9.60628e-05
Ifih1	-1.08362	4.42798	4.92097e-07	7.66807e-06
Fcgr1	-1.08187	1.23401	4.75794e-05	0.000324319
BC024386	-1.08101	5.13069	1.35476e-05	0.00011536
Fmnl1	-1.07917	0.334512	0.00274842	0.00886412
Catspere2	-1.07916	-0.345529	0.00343337	0.0106474
Adcy5	-1.07911	1.08212	0.000896886	0.00354394
Zfp932	-1.07726	2.45331	1.69165e-05	0.000138499
Gdf10	-1.07709	1.81307	0.000106567	0.000621265
Tomm40l	-1.07637	3.31908	5.52112e-06	5.59238e-05
Stard8	-1.07601	3.16866	1.43097e-06	1.83858e-05
LOC118567355	-1.07559	2.70322	0.00267056	0.00865097
Clec2d	-1.07456	4.36706	1.75746e-06	2.17466e-05
Dnase1l1	-1.07425	1.51302	7.67552e-05	0.000479974
Mbl1	-1.07425	6.90535	1.47263e-06	1.87979e-05
Wnt2	-1.07412	1.32297	0.000591808	0.00252516
Limd2	-1.07373	3.43342	4.0188e-06	4.32644e-05
Myo1g	-1.07261	0.265575	0.00213145	0.00717889
Zfp866	-1.07235	2.79991	0.000105064	0.00061485
Zfp60	-1.07212	2.46128	9.00844e-06	8.30448e-05
LOC118568028	-1.07195	2.15405	0.00141018	0.00512809
Ttr	-1.07132	11.3309	3.93628e-08	1.01245e-06
Trim5	-1.07117	3.27516	4.60137e-06	4.83179e-05
Sp5	-1.07058	0.927611	0.0159123	0.0374432
Atat1	-1.07057	2.32267	1.74497e-06	2.16505e-05
Ccdc130	-1.07048	1.13563	0.000203994	0.00105056
Mrm1	-1.07044	0.44233	0.000455488	0.00202464
Adgre1	-1.07009	4.16468	0.000436966	0.00195815
Mitd1	-1.0694	1.38345	0.000244307	0.00122332
Cd59a	-1.06923	5.46633	3.3902e-07	5.70641e-06
Pura	-1.06879	4.77834	8.76411e-08	1.90769e-06
Zfp120	-1.06877	2.74914	8.32876e-07	1.19911e-05
Tnfrsf11b	-1.06857	1.27971	0.00101164	0.00391515
Wdr91	-1.06766	3.08	1.2915e-05	0.000111145
Zfp219	-1.06687	3.63655	5.43254e-05	0.000360289
Samd9l	-1.06597	3.9359	7.49144e-06	7.1604e-05
Dse	-1.06552	3.17748	1.35184e-06	1.7418e-05
9930111J21Rik1	-1.06548	1.92694	8.34335e-05	0.000512046
Insig1	-1.06492	7.72884	0.0114067	0.0286053
Icam2	-1.06487	1.14917	0.00631358	0.0175505
Gm33989	-1.06455	4.33386	7.71277e-08	1.71999e-06
Rnf157	-1.0644	0.136622	0.00895882	0.023349
Slc17a1	-1.06356	3.15016	1.69204e-05	0.000138499
Slco1b2	-1.06288	9.65386	1.02165e-09	5.67926e-08
Zfp87	-1.06287	1.4271	8.16011e-06	7.70303e-05
Dock2	-1.0619	1.75313	0.000369924	0.00171132
Cldn1	-1.06182	5.62623	0.000723175	0.00297834
Pcgf2	-1.06129	0.143774	0.0193678	0.0439411
Zfp689	-1.06124	0.428685	0.00160779	0.00570767
Slco2b1	-1.06071	7.14053	6.47949e-07	9.65247e-06
Ap3m2	-1.05914	0.1811	0.00368664	0.0112722
Gls2	-1.05898	7.99448	1.07078e-06	1.46722e-05
Cd300ld3	-1.05809	0.490707	0.00624919	0.0174103
Gm38702	-1.05796	4.13304	0.000118405	0.000677623
Map3k21	-1.05779	2.43267	2.17977e-05	0.000170109
Ednrb	-1.05766	3.04429	2.17849e-07	3.95789e-06
Clec4n	-1.05726	0.593762	0.0192828	0.0438419
Tap1	-1.05688	4.12218	0.000395571	0.00180324
Gm7592	-1.0561	1.20885	0.000995949	0.00386204
Acacb	-1.05486	6.92588	0.0142617	0.0342814
Gm41999	-1.05384	3.3877	0.000160323	0.000863204
H2-DMa	-1.05211	1.89339	0.000265908	0.0013114
Mpdz	-1.05163	4.09485	8.41385e-07	1.20883e-05
Sall2	-1.05145	0.844994	0.00174527	0.00610578
Gm21297	-1.05047	3.88812	0.00159558	0.0056746
Sh3kbp1	-1.05022	0.822851	0.00127503	0.00471148
Rttn	-1.04888	0.197742	0.00423711	0.0126597
Wdpcp	-1.04827	0.743952	0.000124962	0.00070632
Prr16	-1.04732	4.02099	3.90567e-08	1.00646e-06
Mme	-1.04725	5.42111	0.00429149	0.0127969
Was	-1.04666	0.193254	0.00935268	0.0242161
Apoa1	-1.04574	11.7877	1.05732e-05	9.43622e-05
Tnfrsf1b	-1.04444	4.42367	7.0165e-05	0.000445752
Lrig1	-1.04433	3.9548	2.09805e-08	6.15823e-07
Gm40124	-1.04407	-0.0691705	0.0104855	0.0266651
Sod3	-1.04304	4.50988	3.8428e-05	0.000271228
Klhl13	-1.04296	2.81908	1.17044e-05	0.00010246
Scarb1	-1.04268	6.76841	2.04201e-06	2.46459e-05
Atp6v0d2	-1.04258	3.43292	0.00877911	0.022969
Cd274	-1.04028	1.48224	0.0160122	0.037633
Anxa3	-1.03982	1.15478	0.000988581	0.0038374
Enpp6	-1.03882	0.706873	0.0061396	0.0171676
Tnfrsf14	-1.03809	3.98343	2.19828e-06	2.61641e-05
Sdc3	-1.03749	5.74966	1.10386e-05	9.79422e-05
Zfp72	-1.03725	0.786528	0.00028648	0.00138892
Ust	-1.03682	0.919744	0.00495785	0.0144164
Cmpk2	-1.03649	2.29277	6.66038e-05	0.00042668
Lrrk1	-1.0364	3.36107	8.00663e-06	7.58421e-05
Fam189a2	-1.03424	-0.202152	0.00799073	0.0212493
Thpo	-1.03404	2.78252	1.77497e-06	2.19041e-05
Zfp354b	-1.03295	1.17397	0.000963343	0.00375256
Trim21	-1.03195	2.12204	4.08054e-06	4.37519e-05
Slc35e2	-1.0298	5.37513	3.26515e-08	8.82812e-07
Onecut2	-1.02955	5.91471	3.89804e-05	0.000274422
B2m	-1.02935	9.55256	2.13745e-09	1.00541e-07
Cd207	-1.02834	1.49381	0.00412813	0.0123718
Zfp984	-1.02827	3.91634	0.00121954	0.00454925
BC021767	-1.02817	2.78167	4.74708e-05	0.0003239
Myo1e	-1.02816	5.01692	3.84863e-07	6.33824e-06
Rinl	-1.02804	0.367208	0.0108704	0.027466
Etnppl	-1.02757	6.03211	0.000627674	0.00264857
Zbtb42	-1.02694	1.45896	0.00134852	0.00493786
Serpinb9	-1.02649	3.20156	3.44076e-05	0.000246539
F7	-1.02608	5.89047	2.37273e-08	6.77536e-07
Slc9a3r2	-1.02605	3.61158	1.09294e-05	9.70992e-05
Atp8a1	-1.02588	2.25594	4.96384e-06	5.13778e-05
Tmsb4x	-1.02583	6.06266	7.033e-06	6.8027e-05
Tnfrsf11a	-1.02546	-0.190634	0.00490016	0.0142804
Cpne2	-1.02462	2.54571	6.28841e-05	0.000407604
Fbxw17	-1.02453	-0.0712428	0.0163553	0.0382888
Cd300c2	-1.02398	0.873417	0.000313342	0.00149135
Il11ra2	-1.02342	4.23353	8.97063e-08	1.94367e-06
Csf1r	-1.02339	5.6156	9.86615e-07	1.37019e-05
Gm13305	-1.02296	4.23314	8.97186e-08	1.94367e-06
Phldb3	-1.02292	1.60565	0.000988755	0.0038374
Cep128	-1.02174	0.0262042	0.0068703	0.0187564
Hivep2	-1.02081	2.85708	9.21318e-05	0.00055477
Zfp933	-1.02069	1.94115	6.38984e-05	0.000412427
Gm32719	-1.02045	2.34362	0.000457197	0.00203026
Gm29941	-1.01961	-0.656368	0.0197193	0.0445688
Pld4	-1.01949	2.49795	5.16456e-06	5.29762e-05
Keg1	-1.01943	5.40958	0.00669465	0.0183718
Mmp15	-1.01824	4.64475	2.22713e-05	0.000172725
Cenpj	-1.01662	1.29066	0.000825823	0.00330787
Ccdc9b	-1.0164	0.346577	0.0078071	0.0208281
Heyl	-1.01632	0.564039	0.0064504	0.0178334
Fcer1g	-1.0154	2.48938	1.88996e-05	0.00015088
Gm5953	-1.01515	3.81606	3.76797e-05	0.000266768
Sp4	-1.01473	2.5447	1.03358e-05	9.27857e-05
Acy3	-1.01407	5.46419	2.22736e-08	6.45419e-07
Nckap1l	-1.01271	2.5331	0.000212186	0.00108543
Kcnk13	-1.01261	-0.449234	0.0110026	0.027754
Gm38510	-1.0121	0.943418	0.00309097	0.00974174
Rtl8c	-1.01187	0.633954	0.00261715	0.00848996
Cfhr2	-1.01174	8.73605	1.90244e-09	9.12704e-08
Socs3	-1.01081	2.19013	0.012985	0.0318083
Ppp1r13l	-1.01065	1.44285	8.4447e-05	0.000517111
Zfp354a	-1.01059	1.55929	6.22969e-05	0.000404945
Ebp	-1.009	6.99931	4.12776e-06	4.41892e-05
Gm31992	-1.00817	0.970606	7.126e-05	0.000450624
Zc3h12d	-1.00734	1.74365	0.00105658	0.00406617
9030622O22Rik	-1.00677	2.73668	5.98942e-05	0.000391923
Adcy4	-1.00669	1.76895	0.000266926	0.00131548
Gm28905	-1.00651	-0.0243157	0.0110398	0.0278325
Rnf152	-1.00647	4.6728	0.000133296	0.000743658
Zfand4	-1.00636	4.09988	0.000952304	0.00372011
0610030E20Rik	-1.0063	4.53625	3.30327e-07	5.58062e-06
Cmtm7	-1.00628	0.957675	0.00236847	0.00782747
Gimap4	-1.00589	2.93564	1.5033e-05	0.000125568
Aplf	-1.00546	0.898089	0.001185	0.00444819
Myct1	-1.00385	1.34736	0.000379319	0.00174538
Pigh	-1.00369	0.598531	0.00174374	0.00610199
Pcmtd1	-1.00346	6.47795	1.29225e-09	6.90626e-08
LOC118568359	-1.00336	2.18894	0.0170763	0.0397126
Ggh	-1.00311	2.96522	5.71721e-05	0.000376985
Pacc1	-1.00284	0.45507	0.0117095	0.0292258
Hk3	-1.00248	1.75585	0.00303837	0.00959798
Gm3704	-1.00158	0.495924	0.0153448	0.0363694
Adgre5	-1.00097	3.2815	7.17354e-09	2.62044e-07
BC024978	-1.00079	1.88756	0.000261574	0.00129327
Sgce	-1.00036	1.50228	0.00143261	0.00519178
Supplementary Figure GO Biological Processes. GO terms associated with downregulated genes in female hCYP2B6-Tg mice treated with 10 mg/kg/day PFOS compared to the untreated female hCYP2B6-Tg mice. ReviGO uses multidimensional scaling to generate a two-dimensional plot whereby semantically similar GO terms are grouped more closely in space. The deeper the red color, the more significant the GO te…																			Supplementary Figure GO Biological Processes. GO terms associated with upregulated genes in female hCYP2B6-Tg mice treated with 10 mg/kg/day PFOS compared to the untreated female hCYP2B6-Tg mice. ReviGO uses multidimensional scaling to generate a two-dimensional plot whereby semantically similar GO terms are grouped more closely in space. The deeper the red color, the more significant the GO term…
Supplementary Table KEGG. Downregulated KEGG pathways in the female hCYP2B6-Tg mice treated with 10 mg/kg/day PFOS compared to the untreated female hCYP2B6-Tg mice. Analysis was performed in DAVID, and only KEGG terms with p < 0.05 were included.																			Supplementary Table KEGG. Upregulated KEGG pathways in the female hCYP2B6-Tg mice treated with 10 mg/kg/day PFOS compared to the untreated female hCYP2B6-Tg mice. Analysis was performed in DAVID, and only KEGG terms with p < 0.05 were included.
Term	Count	%	PValue	Genes	List Total	Pop Hits	Pop Total	Fold Enrichment	Bonferroni	Benjamini	FDR								Term	Count	%	PValue	Genes	List Total	Pop Hits	Pop Total	Fold Enrichment	Bonferroni	Benjamini	FDR
mmu05168:Herpes simplex virus 1 infection	63	5.76395	1.60282e-13	H2-T24, ZFP689, ZFP600, PILRB1, PILRB2, ZFP169, ZFP647, H2-K1, IFIH1, ZFP30, CASP3, ZFP120, B2M, ZFP442, ZFP760, ZFP456, ZFP334, ZFP455, SYK, ZFP933, TAP2, TAP1, ZFP46, ZFP85, OAS2, ZFP87, OAS3, IRF7, ZFP772, IRF9, RSL1, ZFP984, SP100, ZFP946, ZFP825, H2-Q9, H2-DMA, ZFP108, ZFP866, H2-Q7, ZFP708, OAS1A, ZFP60, OAS1G, SOCS3, ZFP383, TNFRSF14, ZFP982, ZFP101, ZFP953, ZFP677, STAT1, STAT2, GM12258, …	445	459	9011	2.77933	4.92171e-11	4.92066e-11	4.68024e-11								mmu01100:Metabolic pathways	171	22.2078	8.60698e-35	CDA, UGT1A10, GALNT15, GLDC, CYP4A30B, CYP3A11, CPOX, CYP3A13, CYP3A16, TDO2, ANPEP, KMT5A, GGT1, PDHX, ACOT8, ACSL1, GPT2, ENTPD5, ACYP2, CTPS, COX6B2, PGD, ASRGL1, ALDH3A2, MTAP, PHOSPHO1, MTHFD2, ACOT2, ACOT1, ND1, ACOT5, ACOT4, ND5, PTGES, ND6, CYP4A12A, CYP4A12B, ALDOART2, ALDOART1, MGST3, GSTT3, GSTT2, PLA2G6, FHIT, CYP2B9, GM3776, PPCS, UAP1L1, SMYD2, 9130409I23RIK, GSTM4, GSTM3, GSTM2, GS…	383	1621	9011	2.48192	2.53906e-32	2.53906e-32	2.16896e-32
mmu04060:Cytokine-cytokine receptor interaction	34	3.1107	6.36922e-06	CSF1R, CXCL9, IL6RA, TNFRSF11B, CXCR6, TNFRSF11A, IL1RAP, CXCL13, GHR, KLK1B4, THPO, CCL27A, LEPR, TNFSF10, CCL27B, TNFRSF14, CCR5, GDF10, CCL24, IL11RA2, IL15, GDF2, IL18, LIFR, INHBA, TNFRSF1B, BMP7, INHBC, ACVR2B, PRLR, BMP4, IL2RB, GM13305, GM13306	445	292	9011	2.35781	0.00195345	0.000977675	0.000929906								mmu05204:Chemical carcinogenesis - DNA adducts	35	4.54545	2.53423e-25	UGT1A10, GSTP2, MGST3, GSTP1, GSTT3, CYP3A11, GSTT2, CYP3A13, CYP3A16, CYP2C39, CYP2C38, GM3776, CYP2C55, UGT1A9, GSTM4, GSTM3, CBR1, GSTM2, UGT2B34, GSTM1, UGT1A1, UGT2B35, EPHX1, CYP3A44, CYP3A25, CYP2C29, CYP2C66, GSTA4, CYP2C65, GSTA2, CYP3A41A, GSTA1, CYP3A41B, GSTM7, GSTM6	383	84	9011	9.80309	7.47597e-23	3.37331e-23	2.8816e-23
mmu05171:Coronavirus disease - COVID-19	28	2.56176	8.5506e-05	NRP1, OAS1A, IL6RA, C8B, EGFR, OAS1G, IFIH1, C4B, C4A, C1S2, C1S1, C9, CASP1, PLCG2, MBL1, MBL2, SYK, STAT1, MX2, STAT2, MX1, ISG15, AGTR1A, AGTR1B, OAS2, OAS3, TLR8, IRF9	445	248	9011	2.28623	0.0259099	0.00875012	0.00832259								mmu00830:Retinol metabolism	37	4.80519	3.43048e-25	UGT1A10, CYP4A12A, CYP4A12B, RETSAT, CYP4A30B, CYP3A11, CYP3A13, CYP2B19, CYP3A16, CYP2C39, CYP2C38, CYP2B9, CYP2B13, CYP2C55, CYP2B10, AOX1, UGT1A9, UGT2B34, UGT1A1, UGT2B35, CYP4A31, CYP4A10, CYP4A32, CYP3A44, CYP4A14, CYP3A25, CYP2C29, CYP26A1, CYP2A5, CYP2C66, CYP2A4, CYP2B23, CYP2C65, CYP3A41A, ALDH1A1, CYP3A41B, ALDH1A7	383	97	9011	8.97437	1.01199e-22	3.37331e-23	2.8816e-23
mmu04610:Complement and coagulation cascades	15	1.37237	0.000188678	F11, C8B, C4B, VTN, C4A, F7, C1S2, CD59B, C1S1, CD59A, CFHR2, C9, KLKB1, MBL1, MBL2	445	94	9011	3.23129	0.0562837	0.0144811	0.0137735								mmu00480:Glutathione metabolism	29	3.76623	1.77833e-20	GSTP2, MGST3, GSTP1, ODC1, GSTT3, GSTT2, OPLAH, SRM, NAT8F5, GM3776, ANPEP, GGT1, GSTM4, GSTM3, GSTM2, GPX2, GSTM1, GGT6, RRM2, GPX3, GSR, GPX7, PGD, GCLC, GSTA4, GSTA2, GSTA1, GSTM7, GSTM6	383	72	9011	9.47632	5.24607e-18	1.28922e-18	1.1013e-18
mmu05169:Epstein-Barr virus infection	25	2.28728	0.000422516	H2-T24, SYK, H2-Q9, STAT1, H2-DMA, STAT2, H2-K1, H2-Q7, TAP2, OAS1A, ENTPD8, TAP1, ISG15, ITGAL, OAS1G, CCND2, OAS2, OAS3, CASP3, BTK, PLCG2, IRF7, B2M, IRF9	445	231	9011	2.1915	0.121676	0.0259425	0.0246749								mmu00983:Drug metabolism - other enzymes	32	4.15584	2.18512e-20	CDA, UGT1A10, TPMT, GSTP2, MGST3, GSTP1, GSTT3, GSTT2, CES2A, CES2B, CES2C, GM3776, CES2F, CES2H, UGT1A9, GSTM4, GSTM3, GSTM2, UGT2B34, GSTM1, RRM2, UGT1A1, UGT2B35, NME4, HPRT, NME1, GSTA4, CES1D, GSTA2, GSTA1, GSTM7, GSTM6	383	92	9011	8.18345	6.44611e-18	1.28922e-18	1.1013e-18
mmu04061:Viral protein interaction with cytokine and cytokine receptor	14	1.28088	0.000733142	CSF1R, CCL24, CXCL9, IL18, IL6RA, CXCL13, TNFRSF1B, IL2RB, CCL27A, TNFSF10, CCL27B, TNFRSF14, GM13306, CCR5	445	95	9011	2.98413	0.201609	0.0323085	0.0307299								mmu00590:Arachidonic acid metabolism	25	3.24675	4.62401e-14	CYP4A12A, CYP4A12B, CYP4A30B, PLA2G6, CYP2B19, CYP2C39, CYP2C38, CYP2B9, CYP2B13, CYP2C55, CYP2B10, GGT1, CBR3, CBR1, PLA2G12A, CYP4A31, EPHX2, CYP4A10, CYP4A32, CYP4A14, CYP2C29, CYP2C66, CYP2B23, CYP2C65, PTGES	383	85	9011	6.91983	1.36247e-11	2.27347e-12	1.94209e-12
mmu04630:JAK-STAT signaling pathway	20	1.82983	0.000736675	IL11RA2, CISH, IL15, STAT1, STAT2, IL6RA, LIFR, PRLR, EGFR, GHR, SOCS2, SOCS3, CCND2, THPO, AOX3, IL2RB, LEPR, GM13305, IRF9, SOCS5	445	171	9011	2.36836	0.202475	0.0323085	0.0307299								mmu00071:Fatty acid degradation	20	2.5974	1.12573e-13	CYP4A12A, CYP4A12B, ACSL1, CYP4A31, ECI1, CYP4A30B, CYP4A10, CYP4A32, ECI2, ACAA1B, CYP4A14, ACAA1A, HADHB, ALDH3A2, HADHA, CPT2, ALDH1B1, ACOX1, EHHADH, ACADM	383	52	9011	9.04901	3.32101e-11	4.50642e-12	3.84955e-12
mmu04380:Osteoclast differentiation	16	1.46386	0.00152329	CSF1R, SYK, NCF1, STAT1, NCF2, STAT2, TNFRSF11B, TNFRSF11A, FCGR1, SOCS3, TYROBP, CAMK4, BTK, PLCG2, LCP2, IRF9	445	128	9011	2.53118	0.373751	0.0584564	0.0556002								mmu00980:Metabolism of xenobiotics by cytochrome P450	23	2.98701	1.22208e-13	GSTM4, GSTM3, CBR1, UGT1A10, GSTM2, UGT2B34, GSTM1, UGT1A1, UGT2B35, GSTP2, MGST3, GSTP1, EPHX1, GSTT3, GSTT2, GM3776, GSTA4, GSTA2, GSTA1, UGT1A9, GSTM7, GSTM6, CBR3	383	73	9011	7.41275	3.60595e-11	4.50642e-12	3.84955e-12
mmu05164:Influenza A	19	1.73833	0.00213093	FDPS, CIITA, STAT1, MX2, STAT2, H2-DMA, MX1, IL18, OAS1A, OAS1G, IFIH1, SOCS3, OAS2, OAS3, CASP3, CASP1, IRF7, TNFSF10, IRF9	445	173	9011	2.22393	0.480502	0.0726882	0.0691367								mmu00140:Steroid hormone biosynthesis	25	3.24675	4.12125e-13	UGT1A10, CYP3A11, CYP3A13, HSD17B11, CYP2B19, CYP3A16, CYP2C39, CYP2C38, CYP2B9, CYP2B13, CYP2C55, SULT1E1, CYP2B10, UGT1A9, UGT2B34, UGT1A1, UGT2B35, CYP3A44, CYP3A25, CYP2C29, CYP2C66, CYP2B23, CYP2C65, CYP3A41A, CYP3A41B	383	93	9011	6.32457	1.21574e-10	1.35085e-11	1.15395e-11
mmu00100:Steroid biosynthesis	6	0.548948	0.00237825	NSDHL, EBP, SC5D, MSMO1, DHCR7, CYP51	445	20	9011	6.07483	0.51857	0.0730124	0.069445								mmu00982:Drug metabolism - cytochrome P450	22	2.85714	6.74844e-13	GSTM4, GSTM3, UGT1A10, GSTM2, UGT2B34, GSTM1, UGT1A1, UGT2B35, GSTP2, MGST3, GSTP1, GSTT3, GSTT2, FMO5, GM3776, GSTA4, GSTA2, GSTA1, AOX1, UGT1A9, GSTM7, GSTM6	383	71	9011	7.29018	1.99064e-10	1.99079e-11	1.70061e-11
mmu04979:Cholesterol metabolism	9	0.823422	0.0028235	SCARB1, LIPC, SORT1, ANGPTL8, LIPG, PCSK9, APOA1, CYP7A1, PLTP	445	50	9011	3.6449	0.580227	0.0788013	0.0749511								mmu05207:Chemical carcinogenesis - receptor activation	36	4.67532	1.59201e-11	UGT1A10, SRC, MGST3, GSTT3, CYP3A11, GSTT2, CYP3A13, CYP2B19, CYP3A16, CYP2B9, CYP2B13, GM3776, MYC, CYP2B10, UGT1A9, GSTM4, GSTM3, GSTM2, HSP90AA1, UGT2B34, GSTM1, UGT1A1, UGT2B35, EPHX2, EPHX1, CYP3A44, CYP3A25, GSTA4, CYP2B23, GSTA2, CYP3A41A, GSTA1, CYP3A41B, BIRC5, GSTM7, GSTM6	383	225	9011	3.76439	4.69645e-09	4.26949e-10	3.64716e-10
mmu05160:Hepatitis C	18	1.64684	0.00310453	SCARB1, STAT1, MX2, STAT2, MX1, OAS1A, IFIT1BL1, IFIT1, CLDN1, EGFR, OAS1G, SOCS3, OAS2, CLDN14, OAS3, CASP3, IRF7, IRF9	445	165	9011	2.20903	0.615024	0.0794243	0.0755436								mmu03320:PPAR signaling pathway	21	2.72727	5.77404e-10	CYP4A12A, SLC27A1, CYP4A12B, ACSL1, CYP4A31, CYP4A30B, CYP4A10, CYP4A32, AQP7, LPL, ACAA1B, CYP4A14, ACAA1A, CPT2, ACOX2, ACOX1, EHHADH, ACADM, CD36, SLC27A4, PLIN5	383	89	9011	5.55141	1.70334e-07	1.41945e-08	1.21255e-08
mmu04976:Bile secretion	13	1.18939	0.00360018	SCARB1, SLC10A2, AQP8, ADCY4, ADCY3, CYP7A1**, ADCY5, SLCO1A1, SLCO1B2, UGT1A5, SULT2A8, UGT1A2, SLC22A7	445	100	9011	2.63243	0.669534	0.0850197	0.0808657								mmu00591:Linoleic acid metabolism	15	1.94805	1.11234e-08	PLA2G12A, CYP3A44, CYP3A11, CYP3A13, CYP3A25, PLA2G6, CYP2C29, CYP3A16, CYP2C39, CYP2C38, CYP2C66, CYP2C55, CYP2C65, CYP3A41A, CYP3A41B	383	50	9011	7.05822	3.28141e-06	2.52417e-07	2.15624e-07
mmu04640:Hematopoietic cell lineage	12	1.0979	0.00630911	FCGR1, CSF1R, IL11RA2, CD59B, CD59A, MME, THPO, H2-DMA, KIT, IL6RA, DNTT, GM13305	445	94	9011	2.58503	0.856731	0.126109	0.119947								mmu01524:Platinum drug resistance	18	2.33766	2.82961e-08	GSTM4, GSTM3, GSTM2, CDKN1A, ABCC2, GSTM1, GSTP2, MGST3, GSTP1, GSTT3, GSTT2, GM3776, GSTA4, GSTA2, GSTA1, BIRC5, GSTM7, GSTM6	383	80	9011	5.29367	8.34732e-06	5.9624e-07	5.0933e-07
mmu04062:Chemokine signaling pathway	19	1.73833	0.00647326	CCL24, CXCL9, NCF1, STAT1, STAT2, WAS, ADCY4, ADCY3, CXCR6, CXCL13, ADCY5, GNGT1, HCK, CCL27A, PLCG2, CCL27B, GM13306, DOCK2, CCR5	445	192	9011	2.00385	0.863816	0.126109	0.119947								mmu01240:Biosynthesis of cofactors	24	3.11688	9.21598e-08	UGT1A10, NQO1, UGT2B34, ALAS1, UGT1A1, UGT2B35, CPOX, NME4, CTPS, COQ7, COASY, NME1, ALDH3A2, UGDH, GCLC, TDO2, MAT2A, ALDH1B1, MTHFD1L, PPCS, MTHFD2, PSAT1, ALPL, UGT1A9	383	152	9011	3.71486	2.71868e-05	1.81248e-06	1.54829e-06
mmu04072:Phospholipase D signaling pathway	16	1.46386	0.00657243	FCER1G, SYK, DGKA, ADCY4, ADCY3, LPAR2, PLA2G4A, AVPR1A, EGFR, AGTR1A, ADCY5, AGTR1B, DNM3, CYTH4, KIT, PLCG2	445	149	9011	2.17444	0.867927	0.126109	0.119947								mmu05418:Fluid shear stress and atherosclerosis	22	2.85714	8.99303e-07	GSTM4, GSTM3, NQO1, GSTM2, HSP90AA1, GSTM1, SRC, GSTP2, MGST3, GSTP1, GSTT3, GSTT2, MAPK13, GM3776, GSTA4, GSTA2, GSTA1, ARHGEF2, IKBKG, SQSTM1, GSTM7, GSTM6	383	147	9011	3.52111	0.000265259	1.65809e-05	1.4164e-05
mmu05340:Primary immunodeficiency	7	0.640439	0.00764951	ZAP70, CIITA, BTK, TAP2, TAP1, ICOS, UNG	445	36	9011	3.93739	0.905337	0.138141	0.131392								mmu03050:Proteasome	12	1.55844	3.02361e-06	PSMD8, PSMB4, PSMD11, PSMB5, PSMD4, PSMD14, PSMC4, PSMB3, ADRM1, PSMD1, PSMA7, PSMA8	383	47	9011	6.007	0.000891568	5.24685e-05	4.48206e-05
mmu00910:Nitrogen metabolism	5	0.457457	0.00829159	CAR3, CAR14, CAR8, GLUL, CAR5B	445	17	9011	5.95572	0.922396	0.141418	0.134508								mmu04750:Inflammatory mediator regulation of TRP channels	19	2.46753	6.11668e-06	CAMK2B, NTRK1, CYP4A12A, CYP4A12B, SRC, CYP4A31, CYP4A30B, CYP4A10, CYP4A32, CYP4A14, PLA2G6, CYP2C29, CYP2C39, CYP2C38, MAPK13, CYP2C66, CYP2C55, CYP2C65, TRPM8	383	127	9011	3.51985	0.0018028	0.000100246	8.56336e-05
mmu04917:Prolactin signaling pathway	10	0.914913	0.0101399	SOCS2, SOCS3, CCND2, CISH, STAT1, IRF1, TNFRSF11A, PRLR, CYP17A1, SOCS5	445	74	9011	2.73641	0.956232	0.16384	0.155835								mmu05225:Hepatocellular carcinoma	22	2.85714	1.37729e-05	GSTM4, GSTM3, NQO1, GSTM2, CDKN1A, GSTM1, GADD45B, GADD45A, GSTP2, MGST3, GSTP1, TXNRD1, GSTT3, GSTT2, TGFBR2, GM3776, GSTA4, GSTA2, MYC, GSTA1, GSTM7, GSTM6	383	174	9011	2.97473	0.0040548	0.000213843	0.000182673
mmu03266:Virion - Herpesvirus	4	0.365965	0.0109991	PILRB1, PILRB2, TNFRSF14, PILRA	445	10	9011	8.09978	0.966474	0.165476	0.157391								mmu00053:Ascorbate and aldarate metabolism	9	1.16883	3.2397e-05	ALDH3A2, MIOX, UGT1A10, UGDH, UGT2B34, UGT1A1, ALDH1B1, UGT2B35, UGT1A9	383	31	9011	6.83054	0.00951175	0.000477856	0.000408202
mmu05143:African trypanosomiasis	7	0.640439	0.0113192	IL18, APOA1, HBA-A2, HBB-BT, HBA-A1, HBB-BS, IDO2	445	39	9011	3.63451	0.969646	0.165476	0.157391								mmu04146:Peroxisome	14	1.81818	6.07366e-05	ACOT8, ACSL1, PEX11A, EPHX2, ECI2, ECH1, HSD17B4, ACAA1B, ACAA1A, HMGCL, ACOX2, ACOX1, EHHADH, CRAT	383	86	9011	3.83004	0.0177583	0.000853205	0.000728839
mmu04514:Cell adhesion molecules	17	1.55535	0.0175628	H2-T24, CD274, CADM3, H2-Q9, SDC2, H2-DMA, SDC3, H2-Q7, H2-K1, ICAM2, ITGAL, CLDN1, CLDN14, ITGB7, SIGLEC1, ICOS	445	182	9011	1.89143	0.995659	0.245081	0.233106								mmu05208:Chemical carcinogenesis - reactive oxygen species	24	3.11688	6.41978e-05	GSTM4, GSTM3, CBR1, NQO1, ND6, GSTM2, GSTM1, SRC, MGST3, EPHX2, EPHX1, GSTT3, GSTT2, COX6B2, MAPK13, GM3776, GSTA4, GSTA2, GSTA1, ND1, IKBKG, GSTM7, GSTM6, ND5	383	222	9011	2.5435	0.0187607	0.000860834	0.000735356
mmu04550:Signaling pathways regulating pluripotency of stem cells	14	1.28088	0.0204641	PCGF2, TCF7, FZD8, LIFR, IGF1, INHBA, AXIN2, INHBC, ACVR2B, TBX3, BMP4, FGFR3, WNT2, FGFR2	445	140	9011	2.02494	0.998249	0.25966	0.246973								mmu00040:Pentose and glucuronate interconversions	9	1.16883	0.000103168	UGT1A10, UGDH, UGT2B34, AKR1B10, UGT1A1, UGT2B35, CRYL1, UGT1A9, AKR1B7	383	36	9011	5.88185	0.0299776	0.00132324	0.00113036
mmu00830:Retinol metabolism	11	1.0064	0.0207662	RDH16F2, ADH4, CYP2C68, CYP2C23, RDH11, AOX3, UGT1A5, CYP2C40, RDH5, CYP2C70, UGT1A2	445	97	9011	2.29633	0.998407	0.25966	0.246973								mmu00280:Valine, leucine and isoleucine degradation	11	1.42857	0.000120722	ALDH3A2, HADHB, HMGCL, HADHA, ALDH1B1, EHHADH, AOX1, ACAA1B, ACADM, ACAA1A, HSD17B10	383	57	9011	4.54038	0.0349882	0.00148387	0.00126758
mmu05144:Malaria	8	0.73193	0.021145	KLRK1, SDC2, IL18, HBA-A2, HBB-BT, HBA-A1, HBB-BS, ITGAL	445	57	9011	2.84203	0.998586	0.25966	0.246973								mmu05016:Huntington disease	28	3.63636	0.000191409	ND6, PSMD11, PSMD14, CLTB, PSMA7, PSMA8, PSMD8, PSMB4, PSMB5, PSMD4, TUBB3, PSMB3, PSMD1, POLR2L, DNAH11, GPX2, GPX3, ADRM1, GPX7, TUBB4B, COX6B2, TUBB2B, TUBB2A, PSMC4, TAF4B, ND1, ND5, TUBA8	383	302	9011	2.18135	0.0549063	0.00225863	0.00192941
mmu04750:Inflammatory mediator regulation of TRP channels	13	1.18939	0.0224693	ADCY4, ADCY3, PLA2G4A, IGF1, IL1RAP, ADCY5, CYP2C68, CYP2C23, KLK1B4, CYP2C40, PLCG2, PRKCQ, CYP2C70	445	127	9011	2.07278	0.999067	0.265311	0.252348								mmu05014:Amyotrophic lateral sclerosis	32	4.15584	0.000201288	ND6, PSMD11, TOMM40, PSMD14, PSMA7, PSMA8, PSMD8, PSMB4, PSMB5, PSMD4, TUBB3, PSMB3, PSMD1, ANXA7, DNAH11, GPX2, GPX3, ADRM1, CHCHD10, GPX7, NRG1, TUBB4B, COX6B2, MAPK13, TUBB2B, TUBB2A, NRG4, PSMC4, ND1, SQSTM1, ND5, TUBA8	383	369	9011	2.04032	0.0576569	0.00228384	0.00195094
mmu05150:Staphylococcus aureus infection	13	1.18939	0.0237335	H2-DMA, FPR1, DSG1B, ITGAL, DSG1A, DSG1C, C4B, FCGR1, C4A, C1S2, C1S1, MBL1, MBL2	445	128	9011	2.05658	0.999373	0.268023	0.254928								mmu00561:Glycerolipid metabolism	11	1.42857	0.000284853	PNLIPRP1, ALDH3A2, AKR1B10, ALDH1B1, GPAT4, MOGAT2, MOGAT1, LPL, GPAT3, PNPLA2, AKR1B7	383	63	9011	4.10796	0.0806089	0.00311228	0.00265863
mmu00900:Terpenoid backbone biosynthesis	5	0.457457	0.0244451	FDPS, IDI1, MVK, PMVK, MVD	445	23	9011	4.40205	0.999498	0.268023	0.254928								mmu01040:Biosynthesis of unsaturated fatty acids	8	1.03896	0.000464076	ACOX1, ACOT2, HSD17B4, ACOT1, ACAA1B, ACAA1A, ACOT5, ACOT4	383	34	9011	5.53586	0.127972	0.00488937	0.00417668
mmu04650:Natural killer cell mediated cytotoxicity	12	1.0979	0.0260107	ZAP70, TYROBP, KLRK1, FCER1G, SYK, CASP3, TNFSF10, PLCG2, ICAM2, LCP2, CD48, ITGAL	445	115	9011	2.11298	0.999694	0.275355	0.261901								mmu05012:Parkinson disease	24	3.11688	0.000812538	CAMK2B, ND6, PSMD11, PSMD14, ADRM1, COX6B2, TUBB4B, PSMA7, PSMA8, PSMD8, PSMB4, TUBB2B, PSMB5, TUBB2A, PSMD4, TUBB3, PSMB3, PSMC4, SLC39A5, PSMD1, ND1, SLC18A1, ND5, TUBA8	383	264	9011	2.13886	0.213212	0.00826547	0.00706067
mmu05162:Measles	14	1.28088	0.0277983	STAT1, MX2, STAT2, MX1, OAS1A, OAS1G, IFIH1, CCND2, OAS2, OAS3, CASP3, IL2RB, IRF7, IRF9	445	146	9011	1.94173	0.999826	0.284469	0.27057								mmu05017:Spinocerebellar ataxia	16	2.07792	0.000908096	NOP56, PSMD11, PSMD14, ADRM1, VLDLR, PSMA7, PSMA8, PSMD8, AFG3L2, PSMB4, PSMB5, PSMD4, PSMB3, PSMC4, PSMD1, ATXN10	383	141	9011	2.66978	0.2351	0.00892961	0.00762801
mmu04612:Antigen processing and presentation	10	0.914913	0.0326661	H2-T24, CIITA, H2-Q9, H2-DMA, H2-Q7, H2-K1, TAP2, TAP1, B2M	445	90	9011	2.24994	0.999963	0.315781	0.300352								mmu01212:Fatty acid metabolism	10	1.2987	0.00111258	HADHB, HADHA, CPT2, ACSL1, ACOX1, EHHADH, HSD17B4, ACAA1B, ACADM, ACAA1A	383	62	9011	3.79474	0.27992	0.0105874	0.00904417
mmu04621:NOD-like receptor signaling pathway	18	1.64684	0.0337949	GBP5, NLRP1B, GBP2B, GBP7, IFI204, RIPK3, STAT1, STAT2, IL18, OAS1A, OAS1G, OAS2, OAS3, CASP1, IRF7, GBP2, IRF9, GBP4, GBP3	445	213	9011	1.71122	0.999974	0.315781	0.300352								mmu00860:Porphyrin metabolism	8	1.03896	0.0020023	UGT1A10, UGT2B34, ALAS1, UGT1A1, UGT2B35, BLVRB, CPOX, UGT1A9	383	43	9011	4.37719	0.446377	0.0184587	0.0157681
mmu01100:Metabolic pathways	96	8.78317	0.0339439	GLT28D2, PGAP1, DGKA, HEXB, KEG1, MSMO1, GBA2, AACS, FADS2, HK3, NSDHL, LIPC, DSE, AOX3, NAT8F1, LIPG, CAR14, ENPP1, CAR8, CYP2C70, CHAC1, ENPP6, GLUL, GAMT, ELOVL5, ELOVL2, URAD, ENTPD8, PLA2G4A, CAR5B, RDH16F2, ACLY, DCT, CYP2U1, NME7, RGN, CYP2C40, CMPK2, RDH5, ALDOC, MVD, MPPE1, IDO2, ATP6V0D2, ST6GALNAC4, PIGH, ST6GALNAC6, IDI1, MVK, ACSS2, GLS2, NPR2, ADCY4, ADCY3, PLD4, NPL, CYP7A1, ACACB,…	445	1621	9011	1.19923	0.999975	0.315781	0.300352								mmu04115:p53 signaling pathway	10	1.2987	0.00321838	CCNB2, CCNB1, CDKN1A, RRM2, GADD45B, AIFM2, GADD45A, SERPINE1, SESN2, ATR	383	72	9011	3.2677	0.613627	0.0287704	0.0245767
mmu00140:Steroid hormone biosynthesis	10	0.914913	0.0391617	HSD11B1, CYP2C68, CYP2C23, SRD5A2, UGT1A5, CYP2C40, CYP2C70, UGT1A2, CYP7A1, CYP17A1	445	93	9011	2.17736	0.999995	0.353607	0.336329								mmu05020:Prion disease	22	2.85714	0.00483667	ND6, PSMD11, PSMD14, ADRM1, COX6B2, TUBB4B, PSMA7, PSMA8, MAPK13, PSMD8, PSMB4, TUBB2B, PSMB5, TUBB2A, PSMD4, TUBB3, PSMB3, PSMC4, PSMD1, ND1, ND5, TUBA8	383	268	9011	1.93135	0.760758	0.0419652	0.0358482
mmu02010:ABC transporters	7	0.640439	0.0414835	ABCA2, ABCA8A, ABCA3, TAP2, ABCA9, TAP1, ABCG3	445	52	9011	2.72589	0.999998	0.363869	0.346091								mmu01200:Carbon metabolism	13	1.68831	0.00513164	ALDOART2, ALDOART1, MDH2, GLDC, GPT2, DLST, PGD, GPI1, ACOX1, PSAT1, ACO2, ALDOA, FBP2	383	121	9011	2.52774	0.780791	0.0432524	0.0369478
																			mmu00380:Tryptophan metabolism	8	1.03896	0.006	ALDH3A2, HADHA, TDO2, ALDH1B1, EHHADH, AOX1, DLST, DHTKD1	383	52	9011	3.6196	0.830573	0.0491667	0.042
																			mmu00062:Fatty acid elongation	6	0.779221	0.0068297	HADHB, HADHA, ACOT2, ACOT1, ACOT5, ACOT4	383	29	9011	4.86774	0.867566	0.05302	0.0452917
																			mmu01523:Antifolate resistance	6	0.779221	0.0068297	ABCC3, ABCC4, ABCC2, IKBKG, SLC19A1, ABCG2	383	29	9011	4.86774	0.867566	0.05302	0.0452917
																			mmu05203:Viral carcinogenesis	19	2.46753	0.00848778	H4C8, CDKN1A, H4C9, SRC, MRPS18B, CDC20, H4C18, H4C17, DNAJA3, H4C12, H4C11, H4C2, H4C1, IKBKG, H4C3, H4C6	383	229	9011	1.95206	0.919103	0.0642024	0.0548441
																			mmu04976:Bile secretion	11	1.42857	0.00965163	ABCC3, UGT1A10, ABCC4, UGT2B34, ABCC2, UGT1A1, UGT2B35, EPHX1, AQP4, UGT1A9, ABCG2	383	100	9011	2.58802	0.942792	0.0711808	0.0608053
																			mmu00410:beta-Alanine metabolism	6	0.779221	0.0104404	ALDH3A2, HADHA, ALDH1B1, SMOX, ACOX1, EHHADH	383	32	9011	4.41139	0.954775	0.0735855	0.0628595
																			mmu05322:Systemic lupus erythematosus	14	1.81818	0.0105602	H4C8, H4C18, H4C17, H4C9, H3F3B, H4C12, H4C11, H4C2, H4C1, H4C3, H4C6	383	149	9011	2.21063	0.956362	0.0735855	0.0628595
																			mmu00770:Pantothenate and CoA biosynthesis	5	0.649351	0.010726	ALDH3A2, VNN1, ALDH1B1, PPCS, COASY	383	21	9011	5.60177	0.958467	0.0735855	0.0628595
																			mmu00030:Pentose phosphate pathway	6	0.779221	0.0118876	GPI1, ALDOART2, ALDOART1, PGD, ALDOA, FBP2	383	33	9011	4.27771	0.970632	0.0797011	0.0680837
																			mmu04613:Neutrophil extracellular trap formation	17	2.20779	0.0153626	H4C8, H4C9, H3F3B, SRC, MAPK13, H4C18, H4C17, H4C12, H4C11, H4C2, H4C1, ATG7, H4C3, H4C6	383	208	9011	1.92291	0.989612	0.10071	0.0860303
																			mmu00051:Fructose and mannose metabolism	6	0.779221	0.0170311	ALDOART2, ALDOART1, AKR1B10, ALDOA, FBP2, AKR1B7	383	36	9011	3.92124	0.993701	0.109221	0.0933007
																			mmu00310:Lysine degradation	8	1.03896	0.0180999	ALDH3A2, HADHA, ALDH1B1, EHHADH, SMYD2, DLST, KMT5A, DHTKD1	383	64	9011	2.94093	0.995431	0.112616	0.0962011
																			mmu01230:Biosynthesis of amino acids	9	1.16883	0.018324	ALDOART2, ALDOART1, PYCRL, MAT2A, PSAT1, GPT2, ASNS, ACO2, ALDOA	383	79	9011	2.68034	0.995728	0.112616	0.0962011
																			mmu00592:alpha-Linolenic acid metabolism	5	0.649351	0.0198503	PLA2G12A, ACOX1, ACAA1B, ACAA1A, PLA2G6	383	25	9011	4.70548	0.997301	0.119507	0.102087
																			mmu01250:Biosynthesis of nucleotide sugars	6	0.779221	0.0211727	GPI1, MIOX, UGDH, UAP1L1, PGM3, GALK1	383	38	9011	3.71486	0.998187	0.124919	0.10671
																			mmu01232:Nucleotide metabolism	9	1.16883	0.0255522	NT5C3B, CDA, RRM2, ENTPD5, NME4, CTPS, HPRT, NME1, APRT	383	84	9011	2.52079	0.999517	0.147049	0.125614
																			mmu04216:Ferroptosis	6	0.779221	0.0259204	GCLC, TFRC, ACSL1, FTH1, SLC3A2, ATG7	383	40	9011	3.52911	0.999568	0.147049	0.125614
																			mmu05022:Pathways of neurodegeneration - multiple diseases	30	3.8961	0.0267214	CAMK2B, ND6, PSMD11, TOMM40, PSMD14, HSD17B10, PSMA7, PSMA8, PSMD8, PSMB4, PSMB5, PSMD4, TUBB3, PSMB3, PSMD1, DNAH11, GPX2, GPX3, ADRM1, GPX7, TUBB4B, COX6B2, MAPK13, TUBB2B, TUBB2A, PSMC4, ND1, SQSTM1, ND5, TUBA8	383	471	9011	1.49856	0.999661	0.148733	0.127053
																			mmu03008:Ribosome biogenesis in eukaryotes	11	1.42857	0.0279257	NOP56, NOP58, EIF6, GAR1, NHP2, RASL2-9, RIOK2, REXO2, WDR43, RAN, NOL6	383	118	9011	2.19323	0.999765	0.152557	0.13032
																			mmu00240:Pyrimidine metabolism	7	0.909091	0.030386	NT5C3B, CDA, RRM2, ENTPD5, NME4, CTPS, NME1	383	56	9011	2.94093	0.999889	0.16298	0.139223
																			mmu04975:Fat digestion and absorption	6	0.779221	0.0342322	PNLIPRP1, SLC27A1, PLA2G12A, MOGAT2, CD36, SLC27A4	383	43	9011	3.2829	0.999966	0.18033	0.154045
																			mmu05010:Alzheimer disease	25	3.24675	0.0355502	ND6, PSMD11, PSMD14, LPL, HSD17B10, PSMA7, PSMA8, PSMD8, PSMB4, PSMB5, PSMD4, TUBB3, PSMB3, SLC39A5, PSMD1, IKBKG, ADRM1, TUBB4B, COX6B2, TUBB2B, TUBB2A, PSMC4, ND1, ND5, TUBA8	383	383	9011	1.53573	0.999977	0.183988	0.157169
Supplementary Figure EnrichR. Transcription factors associated with downregulated genes in the female hCYP2B6-Tg mice treated with 10 mg/kg/day PFOS compared to the untreated female hCYP2B6-Tg mice. Analysis was performed on EnrichR. Transcription factors that are more significantly associated with the differentially expressed genes (0 < 0.05) are higher on the list and in lighter red.																			Supplementary Figure EnrichR. Transcription factors associated with upregulated genes in the female hCYP2B6-Tg mice treated with 10 mg/kg/day PFOS compared to the untreated female hCYP2B6-Tg mice. Analysis was performed on EnrichR. Transcription factors that are more significantly associated with the differentially expressed genes (0 < 0.05) are higher on the list and in lighter red.

## Sheet: Female 2B6 1 v 10 PFOS
Supplementary Table Differentially Expressed Genes. Downregulated (A) and upregulated (B) genes in female hCYP2B6-Tg mice treated with 10 mg/kg/day PFOS compared to female hCYP2B6-Tg mice treated with 1 mg/kg/day PFOS. The log2 fold change (FC), log counts per million (CPM), P-value, and false discovery rate (FDR) for each gene was determined in EdgeR. Genes were only considered statistically dif…
A. Downregulated genes in hCYP2B6-Tg mice treated with 10 mg/kg/day PFOS compared to the hCYP2B6-Tg mice treated with 1 mg/kg/day PFOS.																			B. Upregulated genes in hCYP2B6-Tg mice treated with 10 mg/kg/day PFOS compared to the hCYP2B6-Tg mice treated with 1 mg/kg/day PFOS.
	logFC	logCPM	PValue	FDR																logFC	logCPM	PValue	FDR
Adgrf1	-7.27838	2.71385	6.21064e-12	7.75483e-09															Upf3a	1.00033	3.1619	0.000323924	0.00207031
A1bg	-7.23216	5.21024	1.5535e-05	0.000201296															Grhpr	1.00195	7.66304	2.54294e-07	1.00946e-05
LOC118567368	-6.5213	-0.0370957	6.78776e-06	0.000108196															Mrps26	1.00197	3.45262	0.00120402	0.00581068
Gm20515	-6.33122	0.127228	0.00172912	0.00777398															Nme2	1.00299	6.99052	0.000695108	0.00376026
Gm3734	-5.86941	2.47601	2.01104e-06	4.41946e-05															Rplp2	1.00304	7.29915	2.79876e-05	0.000315136
Gm36691	-5.69239	-0.35401	4.65281e-06	8.22475e-05															Wdr77	1.00313	4.30346	5.09034e-10	1.16114e-07
5031425F14Rik	-5.56651	-0.123855	0.0107043	0.0329426															Por	1.00387	9.4071	0.000200736	0.00143599
Mup21	-4.78386	7.78564	1.52833e-09	2.41283e-07															Chchd6	1.00442	1.58593	0.000106983	0.000882003
Slc22a26	-4.69713	6.5671	2.6975e-10	9.03663e-08															Atg7	1.00639	5.26262	1.44431e-06	3.54295e-05
Mup3	-4.58596	9.40664	8.46944e-10	1.66995e-07															Gpt2	1.00888	8.62527	0.000283849	0.00186629
Rab3c	-4.36833	-0.881329	0.0124796	0.0369969															Rbpms	1.00927	5.28119	4.82054e-06	8.34932e-05
Gm32643	-4.28044	4.93547	3.20054e-10	9.57891e-08															Atg16l2	1.00954	2.33891	0.000215878	0.00151667
Ntrk2	-4.26289	2.71729	9.5242e-08	4.88115e-06															Coq7	1.01031	3.8509	1.30723e-07	6.0658e-06
Grid1	-4.24474	0.901172	3.27782e-10	9.57891e-08															H1f3	1.01103	2.59093	0.00241069	0.0100671
Kctd14	-4.10234	0.233726	0.00275489	0.0111816															Mars2	1.01123	1.35331	0.00331717	0.0129179
Fmo6	-4.06376	1.62416	4.7731e-06	8.32253e-05															Tmem82	1.01153	2.99154	1.38219e-05	0.000184314
Slc13a5	-3.88803	0.275858	0.000332331	0.0021142															Cyp4a14	1.0129	12.1407	8.53521e-05	0.000737303
Gm34654	-3.83528	-0.883382	6.86646e-05	0.000622924															Tgm2	1.01413	6.93111	8.45444e-08	4.44911e-06
Gm30487	-3.73257	-0.349819	1.14779e-05	0.0001596															Fam131c	1.01537	1.00682	0.0022107	0.00945917
C730036E19Rik	-3.61725	1.78325	1.05664e-08	9.80606e-07															Ipo4	1.01569	5.22025	6.09032e-10	1.28693e-07
Nxpe2	-3.54739	4.0349	3.36831e-10	9.63827e-08															Pspc1	1.01592	2.23955	0.00130752	0.00618843
Mup-ps15	-3.52652	1.12073	0.000280599	0.00184934															Tagln2	1.0178	3.88505	2.06731e-07	8.68332e-06
Cyp4f14	-3.49992	7.25435	9.02372e-14	5.6021e-10															Lgals1	1.01934	3.21788	0.00059123	0.00331857
Slc22a7	-3.49749	2.20656	1.7222e-06	3.99567e-05															Tprn	1.01967	1.2194	0.00452237	0.0166547
Clec2h	-3.49165	0.387627	0.0014773	0.00683649															Tuba8	1.02303	1.52665	0.016484	0.0458315
Mup8	-3.44329	11.0522	2.15676e-06	4.63586e-05															Cpne8	1.02314	1.57623	5.06847e-05	0.000493027
Mup17	-3.44301	11.0554	2.22241e-06	4.7252e-05															Cyp4a30b	1.02374	5.44699	0.000482442	0.00283783
Mup13	-3.44169	11.0612	2.20444e-06	4.69426e-05															Pdss1	1.02436	1.28959	0.000237775	0.00163783
Mup14	-3.43942	11.0608	2.15428e-06	4.63586e-05															Rps24	1.02479	7.80096	4.11624e-05	0.000421286
Mup16	-3.43837	11.0607	2.14059e-06	4.63008e-05															Rbbp8	1.02547	2.68085	2.93644e-07	1.11503e-05
Mup10	-3.43823	11.0641	2.17182e-06	4.65366e-05															Slc3a2	1.02687	5.52665	1.57995e-06	3.77402e-05
Mup9	-3.43622	11.0579	2.14705e-06	4.63425e-05															Nutf2	1.02803	4.27978	4.57443e-08	3.00558e-06
Mup19	-3.43342	11.0649	2.176e-06	4.65534e-05															Tmem120a	1.02805	5.43414	3.11766e-06	6.00576e-05
Vil1	-3.42299	-1.05857	5.54976e-05	0.000527881															Cyp3a13	1.02875	7.88473	2.18419e-06	4.66561e-05
Mup2	-3.42111	11.1345	2.1221e-06	4.60458e-05															Rps10	1.02942	6.99415	4.92595e-05	0.000481504
Mup7	-3.41071	10.9989	2.37541e-06	4.92844e-05															Wdr43	1.02943	4.25189	4.29135e-07	1.4482e-05
Gm31249	-3.40947	0.749106	1.49722e-05	0.000195293															Rpl41	1.02958	7.44321	0.000127764	0.00101319
Mup15	-3.40591	10.9998	2.34865e-06	4.88769e-05															Bri3bp	1.0296	5.12142	2.31551e-07	9.40933e-06
Mup12	-3.39679	10.7664	2.58737e-06	5.21945e-05															Cirbp	1.03083	3.92138	0.00258061	0.0106153
Mup1	-3.38956	11.0482	2.33649e-06	4.87715e-05															Kdsr	1.03336	4.73813	2.37095e-08	1.8096e-06
Mup22	-3.37643	11.2395	2.5709e-06	5.2067e-05															Snhg3	1.0336	0.290353	0.0153907	0.0434335
Mup18	-3.36941	11.2397	2.58943e-06	5.21945e-05															Aifm2	1.03405	4.81293	3.30521e-06	6.27032e-05
4732465J04Rik	-3.35569	-0.00972786	1.92997e-05	0.000239101															Pdp1	1.03437	0.449882	0.00522231	0.0186114
Mup11	-3.33875	11.1875	2.85854e-06	5.60887e-05															Dhtkd1	1.03501	5.85887	1.22483e-05	0.00016823
Serpina12	-3.3259	-0.707424	0.00511801	0.0183516															Eef1akmt4	1.0351	0.756261	0.000450132	0.00268573
Mup5	-3.24577	8.92457	2.47155e-06	5.05161e-05															Npm1	1.03544	6.63329	8.64422e-07	2.40828e-05
Rec114	-3.20983	-0.378758	0.00639309	0.0218703															Tcte3	1.03801	0.261362	0.0110147	0.0336418
Hectd2os	-3.16461	2.1584	5.61586e-09	6.07354e-07															Gm38503	1.0401	3.53946	0.000111752	0.000910925
9030616G12Rik	-3.16009	0.829379	3.93481e-08	2.70223e-06															Miga1	1.04053	1.29201	0.000274025	0.00182054
C9	-3.15442	6.2206	1.47833e-09	2.38881e-07															Rps15	1.04058	7.31857	0.000543377	0.00309818
Sdr9c7	-3.15403	3.80085	1.7366e-09	2.65025e-07															Rps11	1.04483	3.29941	2.96058e-05	0.000329259
Cxcl13	-3.11558	1.00166	0.000108594	0.000892068															Fth1	1.0529	10.5083	7.74884e-08	4.15744e-06
Sult3a1	-3.1145	5.15916	1.73115e-05	0.00021794															Coq4	1.05306	3.08294	4.77733e-06	8.32253e-05
Nfe2	-3.10254	0.230461	0.00102278	0.00510275															Slc44a3	1.05371	2.2428	0.000210939	0.00148959
Mup4	-3.09045	8.29629	1.78927e-06	4.08165e-05															Bhmt	1.05385	11.1073	0.0023573	0.0098911
Mup6	-3.08045	6.55221	6.18122e-06	0.00010107															Gm34746	1.05646	2.83147	0.00081967	0.00429865
Syt3	-3.03285	1.03704	1.34844e-08	1.17221e-06															H3c7	1.05773	0.0510171	0.015993	0.0447155
Sult3a2	-3.0301	3.12445	7.88805e-05	0.000694058															Rpl23a	1.05844	7.4569	4.78124e-06	8.32253e-05
Sptb	-3.02125	0.36687	1.22018e-07	5.77901e-06															Gm6285	1.05949	6.83812	5.29136e-08	3.38571e-06
Gm35365	-3.01627	0.13019	0.00990085	0.0308853															Thop1	1.05951	2.89908	6.21314e-06	0.000101178
Htra4	-3.01232	-0.190535	0.00010318	0.000857338															Gsta4	1.06136	6.13603	2.09831e-05	0.000255726
Capn3	-3.00466	0.110746	6.25296e-07	1.92613e-05															Pla2g6	1.06267	5.8339	1.05775e-06	2.82101e-05
Gm32304	-2.95165	-0.578754	0.000424723	0.0025778															H3c3	1.06335	-0.113821	0.0178162	0.0487461
Ang2	-2.90741	-0.135643	0.000119393	0.000959543															Gm46442	1.06443	7.44605	4.70289e-06	8.2813e-05
Ptk6	-2.90095	-0.810592	0.000498083	0.0028988															Ube2o	1.06487	3.326	5.22096e-07	1.67546e-05
Gm21286	-2.8981	5.04276	1.46833e-05	0.000192438															Gm15212	1.06657	1.24718	0.00223282	0.00952414
Mup20	-2.87062	9.55065	3.11504e-06	6.00576e-05															Rpl32	1.06859	6.75274	4.13303e-07	1.41251e-05
Slc1a2	-2.86263	6.49905	5.5645e-08	3.44448e-06															Prmt7	1.07282	3.45144	2.2042e-08	1.71043e-06
Mlph	-2.84246	1.01996	0.000155509	0.00118662															Klf4	1.075	0.377793	0.0122603	0.036522
Fabp5	-2.83851	4.28341	5.26057e-06	8.88733e-05															Fgd1	1.07596	0.717148	0.000896446	0.00461668
Ephb6	-2.83059	-0.341354	0.000332777	0.00211606															Serpinb1c	1.07682	2.85115	0.0114393	0.0345087
Cnmd	-2.80731	0.338618	0.00196145	0.00859074															Exosc5	1.07708	4.2355	2.86796e-06	5.61932e-05
1700012D01Rik	-2.79721	-0.61812	0.00493809	0.0178345															Insc	1.07881	3.20626	0.000951421	0.00481834
Avpr1a	-2.7606	4.29741	1.99399e-09	2.88289e-07															H3c11	1.07994	-0.114471	0.0180364	0.0492016
1810008I18Rik	-2.70934	4.26288	8.92622e-07	2.48181e-05															Gss	1.08124	4.00609	0.000119269	0.000959543
Gm32064	-2.70203	1.83431	9.2146e-09	8.91285e-07															Nrg4	1.0818	1.94873	0.00584611	0.0203694
Fmo3	-2.69969	6.48513	0.000151186	0.00116202															Tmem62	1.08191	3.79441	7.77448e-06	0.000118868
Tmem266	-2.67359	-0.0713165	7.0664e-06	0.000110922															Gm30446	1.08559	-0.471706	0.0158168	0.0443806
Corin	-2.67183	0.225154	0.00179679	0.00798411															Ifi27l2b	1.08592	4.16451	1.03076e-05	0.000147473
Mup-ps12	-2.6618	6.48873	3.15237e-05	0.000344832															Atp5g3	1.08628	7.81589	0.000203534	0.00144847
9030619P08Rik	-2.64471	2.15917	1.11974e-06	2.94066e-05															Rrm2	1.08631	1.85068	0.00329025	0.012832
Cyp17a1	-2.62061	4.64011	2.23333e-07	9.18406e-06															Epb41	1.08645	6.7042	2.5634e-07	1.01465e-05
Srgap3	-2.61834	1.49873	0.00034383	0.00217127															Mdh2	1.08715	7.47402	1.3638e-09	2.36507e-07
Septin5	-2.56984	-0.78271	0.00055983	0.00317738															Eif6	1.08737	5.16317	1.15881e-06	3.01445e-05
Gm5150	-2.52268	-0.201555	0.00202266	0.00880546															Hprt	1.08768	5.67875	1.92841e-08	1.53992e-06
Derl3	-2.48213	-0.212035	0.00134095	0.00631617															Alg12	1.09076	2.01445	4.48593e-05	0.000450726
Lrit2	-2.47246	1.65801	6.10967e-08	3.57091e-06															Atad3a	1.09115	5.94705	1.79533e-09	2.6803e-07
Ranbp3l	-2.45999	0.0110632	0.000143322	0.00111028															Rbis	1.09192	3.60301	3.59295e-07	1.27517e-05
Gm11992	-2.44285	0.44642	1.21637e-06	3.12278e-05															Insig2	1.09227	7.88506	0.000178885	0.00132452
Foxq1	-2.43962	3.17194	8.24481e-06	0.000124675															Asrgl1	1.09666	3.39027	2.03633e-08	1.60741e-06
Enho	-2.43074	3.48769	2.08381e-06	4.55027e-05															Galns	1.09697	2.76661	4.51573e-08	2.9819e-06
Ces3a	-2.42015	9.26835	5.31856e-10	1.16114e-07															H3c2	1.09699	0.0804881	0.00989285	0.0308814
Ces3b	-2.41207	9.12735	3.46729e-10	9.71902e-08															Ces2b	1.09765	5.57918	4.34163e-06	7.77475e-05
Adrb3	-2.3994	0.281478	0.00130199	0.00616651															Pgls	1.09768	5.65037	1.55146e-06	3.73192e-05
Plcxd1	-2.38031	-0.0388859	0.000151003	0.00116127															Tmprss2	1.0981	2.82366	2.28647e-06	4.81487e-05
Sult2a8	-2.36137	8.10119	1.55866e-09	2.43274e-07															Acox2	1.09877	7.56462	3.26238e-10	9.57891e-08
Gm32063	-2.35467	1.23684	0.000162579	0.00122821															Eaf1	1.09889	5.4407	4.57498e-10	1.1425e-07
Pou2f2	-2.34491	1.34168	0.000432582	0.00261625															Gm8940	1.09926	4.10841	9.31725e-05	0.000792399
Lpin1	-2.34119	6.04102	5.16415e-05	0.000500562															Prom1	1.09959	2.5793	0.00900172	0.0286998
Gm35986	-2.33406	-0.353978	0.00114825	0.00560853															Chaf1a	1.10004	0.196471	0.00791661	0.0260131
Slco1a1	-2.30333	3.93412	0.00248516	0.0103188															Ugt2b35	1.1016	8.71745	6.71277e-08	3.77868e-06
Ang	-2.29431	6.17	6.17219e-07	1.91799e-05															Grwd1	1.10221	3.13449	8.02519e-07	2.29637e-05
Slc22a29	-2.28987	5.15867	2.41652e-10	8.51048e-08															Pusl1	1.10245	2.33085	9.43939e-07	2.56733e-05
Nrep	-2.289	2.10535	2.27385e-06	4.79745e-05															Itga6	1.1025	2.34837	0.00139346	0.00651212
Zfp677	-2.28072	-0.294174	0.00174072	0.00780845															CYTB	1.10309	12.6429	1.16433e-06	3.02308e-05
Lipg	-2.27208	3.08862	1.69809e-06	3.95309e-05															Gm34865	1.1033	3.12449	6.61271e-08	3.75235e-06
Gm32540	-2.27149	0.635555	0.000218853	0.00153208															Cpox	1.10467	7.35597	2.73336e-06	5.40707e-05
Gm34119	-2.26767	-0.386532	0.00108123	0.00534581															Rsad1	1.10468	1.8563	0.001543	0.0070785
Slc22a27	-2.24171	5.16424	2.58176e-10	8.86512e-08															Slc35g1	1.1049	4.68219	3.46546e-05	0.000369838
Ccn6	-2.23594	-0.506203	0.000616332	0.00343421															H3c8	1.10602	-0.0927223	0.0138648	0.0401153
Srd5a2	-2.22609	1.35688	7.46481e-09	7.59476e-07															Alpl	1.10633	4.21948	4.28577e-06	7.69947e-05
Mup-ps16	-2.21305	5.46691	2.13316e-05	0.000258825															Rpl10a	1.10643	7.55864	8.42882e-08	4.44911e-06
Prss53	-2.21186	0.674564	2.85205e-06	5.60414e-05															P2ry14	1.10667	0.963906	0.000517159	0.00298955
Dio3os	-2.20413	0.109537	0.000150884	0.00116101															Nob1	1.10808	2.43809	3.60125e-05	0.000379902
Dnm3	-2.20396	-0.453383	0.00694519	0.023329															Mrpl54	1.10935	3.70623	1.38207e-05	0.000184314
Gm4841	-2.18047	1.46734	0.00622244	0.021436															Dhrsx	1.10992	4.53928	0.00364437	0.0139742
Tsga10	-2.179	-0.373729	0.000117139	0.000946244															Lyar	1.11249	2.74737	4.72319e-05	0.000467722
Gm1600	-2.17186	0.598061	0.000678285	0.00369399															Gm14681	1.11325	3.10295	5.08869e-05	0.000494294
Serpine2	-2.16962	1.13602	2.59638e-06	5.22128e-05															Ddc	1.11442	5.39534	9.24908e-06	0.00013595
Nab2	-2.16957	2.83601	9.09195e-06	0.000134422															Mif	1.11469	6.73711	1.17533e-05	0.000162898
Fam161a	-2.15885	0.284074	4.7224e-06	8.28381e-05															S100a11	1.11473	2.29732	9.25461e-05	0.000789026
Slc22a30	-2.15834	6.11974	5.78503e-09	6.20761e-07															Syt12	1.11502	-0.0422456	0.00232359	0.00980174
Gm15889	-2.1562	-0.629513	0.00297501	0.0118509															Arhgap27	1.11617	1.33824	0.00171895	0.00773836
Tcf24	-2.14188	2.12713	1.32653e-09	2.33588e-07															Gm13778	1.11648	6.88308	3.36737e-08	2.42151e-06
Lepr	-2.13731	4.08361	3.13383e-05	0.000343521															Setd7	1.11828	2.80985	0.000100469	0.000839381
Lrit1	-2.13216	2.52568	3.8398e-08	2.67714e-06															Hnrnpab	1.121	6.46546	8.14732e-07	2.31225e-05
Sdf2l1	-2.12945	2.76746	7.1533e-06	0.000111903															H3c6	1.123	0.120914	0.00817428	0.0266367
S1pr5	-2.11963	0.973292	2.28027e-05	0.000272818															Fam185a	1.13023	3.29919	7.50145e-08	4.07243e-06
Lgr5	-2.11837	1.74454	5.91976e-08	3.54309e-06															Rps19	1.13044	7.78936	7.19178e-05	0.000647307
Slc22a28	-2.11097	5.86717	2.37152e-08	1.8096e-06															Ndufaf8	1.13264	2.82729	0.0108164	0.0332192
LOC118568204	-2.10482	-0.663167	0.00574032	0.0200926															Gm15793	1.13292	7.69196	4.38625e-09	5.09426e-07
Ncmap	-2.09914	-0.242526	0.0174133	0.0478823															Lonp1	1.13296	7.49301	7.41596e-10	1.54331e-07
Slc17a2	-2.08729	6.46552	9.00958e-07	2.49489e-05															Rpl12	1.13373	7.70159	4.32926e-09	5.08225e-07
Lrp2bp	-2.08691	-0.677398	0.000107701	0.000885792															H3c10	1.13378	-0.0433239	0.0130835	0.0383405
Got1	-2.07657	7.34746	2.9785e-06	5.79457e-05															Zbtb8b	1.13437	4.01985	7.10977e-05	0.000641608
Rnase4	-2.06869	8.71279	1.13199e-08	1.02289e-06															A930005H10Rik	1.13974	0.721954	0.00117582	0.00571071
Rex2	-2.06796	0.803644	0.00187423	0.00828532															Ten1	1.13991	0.163516	0.00459229	0.0168605
Ifitm3	-2.0639	6.81739	5.59242e-08	3.44448e-06															3110082I17Rik	1.1409	0.399847	0.00983402	0.0307531
Gm2788	-2.05695	3.22152	0.00018175	0.00134173															Sccpdh	1.142	1.31035	0.000114833	0.000931868
Gm30784	-2.05334	1.89591	5.39253e-08	3.39754e-06															Gstm6	1.14817	7.63491	1.31641e-07	6.08782e-06
Dio1	-2.0392	4.75853	6.88678e-08	3.82955e-06															Rpl13-ps6	1.14832	7.86967	4.11098e-06	7.4393e-05
E2f8	-2.02952	2.07249	0.000207372	0.00146893															BC029722	1.15012	2.42928	0.000168562	0.00126169
Gm12909	-2.02383	1.49053	0.000297396	0.00193773															Cdc34	1.1513	5.61322	6.2893e-05	0.000581708
P2ry4	-2.0158	3.67854	3.79099e-08	2.66603e-06															Rpl13	1.15133	7.87249	4.04783e-06	7.36384e-05
Rpgrip1l	-2.01364	0.819579	4.09002e-06	7.42092e-05															H3c1	1.15249	-0.0840582	0.0114956	0.0346469
Camk1d	-2.00655	6.59291	2.32122e-09	3.20395e-07															LOC118568718	1.15308	9.13183	4.45183e-05	0.000449602
Gm32876	-2.00433	0.543092	6.63351e-05	0.000607004															Rpl38	1.15328	6.16651	0.00014918	0.00114982
Zfp647	-2.00428	-0.578182	0.00075044	0.00399515															Zfp618	1.15814	0.0700344	0.0112636	0.0341648
Zfp982	-1.99142	4.12573	1.29907e-07	6.0658e-06															Atf5	1.15845	7.75815	0.000779122	0.00412062
Tmem218	-1.98746	0.917805	3.66608e-05	0.000384967															Atr	1.15847	3.96246	8.8112e-06	0.000130693
Kantr	-1.98254	0.423392	1.16802e-06	3.02694e-05															Nudt8	1.15927	3.06523	2.32251e-05	0.000276427
Arhgef37	-1.97391	4.06473	1.17162e-09	2.0899e-07															Rpl32l	1.16035	5.89489	2.40893e-06	4.98182e-05
Arrdc3	-1.96415	6.74713	0.000267597	0.00179377															Sdr39u1	1.16183	0.775488	0.000502814	0.00292051
Sntg2	-1.95729	1.81145	1.40493e-08	1.20604e-06															Aptx	1.16222	3.62124	1.58292e-05	0.000203571
Prr36	-1.9389	-0.0799328	3.15758e-05	0.000344832															Mtnr1a	1.16283	-0.120489	0.00963344	0.0302781
Gngt1	-1.93022	-0.0913618	0.000413742	0.00252567															Mthfd2	1.1657	-0.502709	0.0128215	0.0377903
Bmf	-1.93002	2.37068	6.90905e-06	0.000109438															ND3	1.16627	8.61096	3.96287e-08	2.70796e-06
Prok1	-1.91955	0.259488	0.0151894	0.0429715															Trappc6a	1.16694	3.40021	0.00294946	0.0117764
Tlr1	-1.91202	-0.0411311	3.82665e-05	0.000397572															Rogdi	1.17083	3.78798	5.05272e-06	8.61031e-05
Tent5c	-1.90686	2.70064	8.0328e-06	0.000121912															Impact	1.17195	3.72086	4.25321e-07	1.43886e-05
Dleu2	-1.89946	2.31714	1.30544e-07	6.0658e-06															D630045J12Rik	1.17322	2.70838	2.33738e-05	0.000277716
Ms4a4c	-1.88368	-0.717976	0.00981229	0.0306997															Myom1	1.17401	-0.63209	0.0134067	0.0391123
Glt28d2	-1.87898	1.88091	3.62709e-09	4.47049e-07															Serinc2	1.17544	4.15866	1.23301e-06	3.14784e-05
Cyp2c69	-1.87865	9.90084	1.34195e-08	1.17221e-06															Aprt	1.17756	4.73645	1.49683e-06	3.63874e-05
Olfr1032	-1.87262	-0.695427	0.0124008	0.0368431															Gm8801	1.17788	1.84671	0.00918319	0.0291767
F11	-1.87081	4.60568	1.10038e-05	0.000155171															Rps12-ps24	1.17819	5.35	5.64918e-07	1.77962e-05
Wnk4	-1.86829	-0.114743	0.00884339	0.0283133															Hsd17b13	1.1788	8.42512	3.5182e-07	1.25513e-05
Cd207	-1.86632	1.49381	7.40873e-06	0.000114649															Abcg2	1.18167	5.82573	4.00735e-08	2.71138e-06
Cyp2c67	-1.86153	9.9844	4.92403e-09	5.63596e-07															Ftsj3	1.18172	4.58434	3.08266e-08	2.26419e-06
Zfp607b	-1.86117	0.928496	0.000229492	0.00159518															Gm7697	1.18219	-0.0574175	0.00598944	0.0207792
Klk1b4	-1.86054	-0.0552878	0.00157569	0.00719247															Mrto4-ps2	1.18469	3.40258	8.85027e-10	1.69116e-07
Slc10a2	-1.86038	2.64699	0.00122971	0.00589325															Tomm40	1.18565	5.12128	4.44635e-06	7.92095e-05
Gm6135	-1.85264	2.439	1.53e-06	3.69973e-05															Cyp4a10	1.18898	11.8086	6.73945e-07	2.04341e-05
Elovl5	-1.836	8.91274	3.14568e-06	6.04278e-05															Slc16a5	1.19085	5.71712	0.000187804	0.00137207
Tgm1	-1.82751	3.13629	1.87944e-06	4.2249e-05															Tsr1	1.19113	2.69235	1.69055e-07	7.45663e-06
Cyp2c40	-1.82519	9.95768	5.12844e-09	5.73819e-07															H3c4	1.19469	-0.10753	0.00963881	0.0302811
Gm34451	-1.82265	-0.24275	0.00040839	0.00249855															Tfcp2l1	1.19549	3.54984	5.60734e-09	6.07354e-07
Tnfaip8l3	-1.81996	0.0579242	0.000569689	0.00321625															Chchd10	1.20185	9.06929	3.15749e-05	0.000344832
Fn3k	-1.81992	2.49172	1.42847e-09	2.38881e-07															Mrto4-ps1	1.20415	3.39201	1.47204e-09	2.38881e-07
Gbp10	-1.81791	5.05035	0.00069073	0.00374248															C1qbp	1.20496	5.89446	8.1026e-09	8.16418e-07
Pcp4l1	-1.81051	2.94225	8.14499e-05	0.000708945															Prmt3	1.2054	2.81932	6.78746e-09	7.06256e-07
Gm41963	-1.80945	1.55832	2.89842e-07	1.10583e-05															Sulf2	1.20602	4.90602	6.34522e-07	1.94535e-05
S1pr1	-1.80702	5.01421	7.33988e-08	4.01722e-06															Ephx1	1.20664	9.26059	2.90423e-08	2.16791e-06
A930038B10Rik	-1.80676	0.117354	0.000277945	0.00183742															Igsf11	1.20849	4.75156	5.29498e-09	5.86504e-07
Gbp6	-1.80394	5.25919	0.000590501	0.00331584															Gpat3	1.20937	4.65497	2.12346e-05	0.000258103
Egfr	-1.79961	6.68188	4.68724e-07	1.55882e-05															Poc1a	1.21251	0.832796	0.000369204	0.00230396
Gm9640	-1.79816	2.96359	0.00156729	0.0071684															Aldh1a7	1.21395	9.71446	2.70818e-07	1.0478e-05
Cyp2c68	-1.79743	10.0047	5.13868e-09	5.73819e-07															H3c13	1.21494	0.469011	0.0112923	0.034206
Tle2	-1.79587	1.70463	2.26302e-07	9.25078e-06															Mettl1	1.21803	2.36805	0.000137976	0.00107737
Sgsm1	-1.79444	1.77518	0.0021841	0.00937752															Ptp4a3	1.21809	3.63242	2.06846e-05	0.000253185
Aox3	-1.78941	7.27077	5.78761e-08	3.53301e-06															Mat2a	1.21997	5.77537	2.78072e-05	0.000314347
Rnd1	-1.78368	2.83261	2.08763e-06	4.55136e-05															Slc6a9	1.22025	4.66603	5.95619e-06	9.78568e-05
Irak3	-1.78199	-0.202576	0.00222258	0.00949522															Ppan	1.22097	2.89284	1.07294e-05	0.000152397
Oas2	-1.7716	-0.00967529	0.0017063	0.00769403															Slc27a4	1.22144	4.90609	3.46308e-07	1.24617e-05
Car5b	-1.77152	1.89097	6.99225e-09	7.22094e-07															P3h4	1.22254	-0.303515	0.00640273	0.0218923
Gcnt4	-1.77121	2.32889	3.9858e-08	2.71015e-06															Hspbap1	1.22553	1.15231	7.34751e-05	0.000659164
Ppp1r3c	-1.77041	5.03958	1.8543e-05	0.000231115															D130037M23Rik	1.22759	2.07866	0.000288811	0.00189257
Kcnt2	-1.76661	-0.737138	0.00992014	0.0309245															Plk3	1.23732	4.42008	0.0148269	0.0421456
Phf19	-1.75423	-0.643678	0.00281905	0.0113814															Nifk	1.24185	4.05338	4.05051e-09	4.83772e-07
Camk4	-1.75092	0.687811	0.000321973	0.00206553															Eif2b3	1.24566	2.69151	9.07756e-08	4.70491e-06
Nap1l3	-1.74287	-0.488072	0.00145108	0.00674014															Rab11fip5	1.24702	1.15166	0.000415867	0.00253413
Wdyhv1	-1.74035	1.50751	4.53389e-07	1.51885e-05															2410002F23Rik	1.24709	2.38809	0.000190423	0.00138784
Wdr90	-1.73309	1.27659	3.40012e-05	0.000365134															Kctd15	1.24725	2.24404	0.000154596	0.00118096
Ccdc162	-1.72665	1.00638	0.000128167	0.00101417															Ddx21	1.24754	5.36671	1.98698e-10	7.37599e-08
Dlgap1	-1.72415	0.517584	7.48717e-05	0.000668202															Fhit	1.24972	1.37681	0.000292468	0.00191015
Apol7b	-1.72409	2.60421	2.18787e-05	0.000264296															Tmem238	1.25151	4.0557	0.000525737	0.0030226
Klra2	-1.71613	0.76037	1.52049e-05	0.000197951															Mrto4	1.25175	4.01416	3.1105e-09	4.03044e-07
Apol7e	-1.7152	-0.871393	0.0109772	0.0335644															LOC118567551	1.25213	2.08017	0.00332316	0.0129375
Il6ra	-1.71392	4.38925	7.29552e-06	0.000113481															Lrfn3	1.2572	3.19944	8.61268e-05	0.000742593
Fdps	-1.71221	7.98919	0.0053692	0.0190312															Slc52a2	1.25827	3.12705	4.51126e-05	0.000452279
Acly	-1.70223	7.6329	0.00121273	0.00584041															Mybbp1a	1.26424	5.50081	1.39476e-09	2.36507e-07
Adamts6	-1.69816	1.27043	7.0896e-05	0.000640408															Ntmt1	1.26674	2.85432	2.19085e-05	0.000264423
Slc26a10	-1.6966	0.94373	0.00250355	0.0103698															ND5	1.27065	12.187	3.67007e-06	6.81194e-05
Nsdhl	-1.68712	5.88107	0.00127646	0.00605392															Neb	1.27154	3.47605	0.0079803	0.026166
Rgn	-1.68393	9.32197	3.27952e-09	4.17076e-07															Pard3b	1.27257	2.36819	6.91609e-06	0.000109438
Gbp11	-1.68357	3.7634	0.000410517	0.00250932															LOC118567631	1.27527	4.71078	0.00433034	0.0160749
Wdr76	-1.67827	0.65018	0.000251318	0.00170804															Phlda3	1.27565	-0.0254778	0.00367466	0.0140746
Gm36041	-1.67811	1.5647	0.000842501	0.00439156															Rpl35	1.27754	6.31592	9.95778e-07	2.68704e-05
Col27a1	-1.67482	1.64407	1.88184e-07	8.12801e-06															Gm39079	1.27824	2.77451	1.46222e-05	0.000192231
Siglece	-1.67375	1.45419	9.23097e-05	0.000787499															Slc16a6	1.27965	1.81788	6.38291e-06	0.000103383
Myl9	-1.6733	0.176755	0.00152147	0.00699844															Zfas1	1.28035	2.17267	0.000169961	0.00127015
Rsl1	-1.6665	1.37916	3.2251e-07	1.19721e-05															Aldh1a1	1.28041	11.0301	5.91683e-08	3.54309e-06
Ugt1a5	-1.66483	5.85631	1.27536e-06	3.21413e-05															Cyp4a32	1.28235	11.6728	1.35053e-07	6.20388e-06
Gbp7	-1.66197	4.07415	7.59409e-05	0.000676425															H3c14	1.28241	1.26159	0.005902	0.0205277
Wdr19	-1.65971	0.835403	2.8591e-05	0.000320308															Galk1	1.28321	6.14559	1.69886e-05	0.000214854
Kcnj10	-1.65817	0.34318	1.95571e-05	0.000241779															Hunk	1.28493	1.71909	3.20692e-05	0.000348474
Oas1c	-1.65718	-0.739406	0.00640626	0.0218978															H3c15	1.28731	1.24571	0.00558059	0.0196537
Gm42266	-1.65401	-0.740085	0.000639716	0.00353443															Rn7s1	1.28941	2.97708	0.00222822	0.0095075
Zfp429	-1.65106	1.50208	2.46639e-07	9.84766e-06															Rn7s2	1.28941	2.97708	0.00222822	0.0095075
Slc17a4	-1.64984	4.9319	5.58008e-08	3.44448e-06															St6galnac2	1.28973	-0.543407	0.0109048	0.0334234
Isg15	-1.6477	1.93348	2.82774e-05	0.000318091															4933440N22Rik	1.28996	-0.428402	0.00661175	0.0224339
Acacb	-1.63772	6.92588	0.000479749	0.00282683															Cyp3a16	1.29269	12.4795	8.08611e-08	4.30476e-06
Pmvk	-1.63425	5.22234	0.000115223	0.000933679															Gm34983	1.29843	0.364446	0.000707715	0.00381793
Gm29758	-1.62626	3.11799	6.06213e-08	3.57091e-06															Ugt1a9	1.30164	6.44322	9.24819e-07	2.52533e-05
Slc30a10	-1.62342	4.12422	8.49625e-06	0.000127395															Gstt3	1.30333	7.74863	2.47757e-06	5.05638e-05
Gm32980	-1.62266	-0.441621	0.00582757	0.0203358															Ugt1a10	1.30715	5.66902	1.00277e-06	2.6953e-05
Apol7c	-1.62226	4.49375	2.31108e-08	1.7833e-06															Ces2d-ps	1.30852	5.47441	2.57397e-06	5.2067e-05
Steap4	-1.61243	5.80777	8.7017e-09	8.53699e-07															Nop58	1.31004	3.92635	1.45355e-07	6.58894e-06
Scnn1a	-1.61146	3.86523	1.78733e-09	2.6803e-07															Trmt61a	1.31013	1.70618	8.60492e-06	0.000128326
Gm46305	-1.60532	3.05021	1.74526e-06	4.00855e-05															H1f2	1.31106	4.5532	5.99184e-07	1.87467e-05
Socs2	-1.59914	4.8045	0.00135959	0.00637554															1110025M09Rik	1.3132	0.272325	0.0182573	0.0496365
Acss2	-1.59722	7.9183	0.00130501	0.00617865															Fbxw9	1.31361	3.84789	3.23402e-07	1.19728e-05
Ccdc157	-1.59686	2.92772	2.42088e-07	9.71876e-06															Ncl	1.318	7.11296	1.2e-10	5.42365e-08
Zfp101	-1.59486	1.03287	6.18634e-05	0.00057373															LOC118568637	1.32047	6.99365	7.96408e-05	0.000697052
Gm15998	-1.5948	-0.223419	0.0142482	0.0409418															Cyp4a31	1.32371	11.4697	7.83357e-08	4.18654e-06
Zfand4	-1.58726	4.09988	4.78689e-06	8.32253e-05															Ces2a	1.32497	9.37929	3.66563e-11	2.18902e-08
4930522L14Rik	-1.58546	2.98503	3.03121e-07	1.14065e-05															Aco2	1.33125	7.46906	1.4346e-10	5.97096e-08
Gm40881	-1.58338	3.26997	7.33081e-06	0.000113901															LOC118568567	1.33225	6.97072	9.70383e-05	0.00081718
Tlcd2	-1.58082	5.15459	7.39335e-05	0.000661141															Rhbdf1	1.33426	3.10281	5.04939e-10	1.16114e-07
Gm20385	-1.57927	0.488177	0.0109413	0.0335035															Rplp1	1.33547	7.88005	4.24375e-08	2.82951e-06
4930581F22Rik	-1.5774	1.93597	4.09575e-06	7.42152e-05															Slc48a1	1.3398	5.75285	2.59632e-08	1.94866e-06
Angptl8	-1.57438	3.93826	0.000475785	0.0028095															Nedd9	1.34183	2.57246	1.64469e-08	1.35268e-06
Gbp8	-1.57121	3.97442	0.00109461	0.00540817															Tomm5	1.35046	3.94492	5.7095e-08	3.50089e-06
Gm12258	-1.5634	-0.418662	0.00310718	0.0122541															Gstp2	1.35204	8.27393	9.22335e-06	0.000135926
Gbp3	-1.56301	2.44643	0.000431191	0.00261244															Pyroxd2	1.35364	4.26399	5.00109e-08	3.22488e-06
Gm42346	-1.56074	-0.00492047	0.00015388	0.0011768															Cyp3a44	1.3549	13.0436	9.65183e-09	9.2061e-07
4933404O12Rik	-1.56033	1.76849	1.59221e-06	3.78375e-05															Polr1e	1.3601	1.50558	1.83868e-06	4.1605e-05
Phlda1	-1.55869	5.10864	0.000173412	0.00129165															Hspa1a	1.36016	2.65673	5.12685e-06	8.70491e-05
1110019D14Rik	-1.55851	-0.51912	0.00114038	0.00558004															A2ml1	1.36043	3.08375	7.6809e-05	0.000681066
Zfp760	-1.55801	1.52652	2.70426e-06	5.38304e-05															Nolc1	1.36062	4.0382	4.2884e-08	2.84547e-06
Zfp850	-1.55482	-0.525297	0.0137255	0.0398226															Tma16	1.36589	2.07054	3.88681e-08	2.69623e-06
Folr2	-1.55286	2.92113	4.01684e-07	1.38621e-05															Gpx3	1.36921	1.96786	0.000361684	0.00226527
Gabbr2	-1.55172	4.89921	2.87702e-10	9.40854e-08															Lamb3	1.3725	2.1476	3.26575e-05	0.000354585
Tifa	-1.55126	3.05772	3.05228e-07	1.14544e-05															Abcc2	1.37286	9.00457	1.11682e-08	1.01925e-06
Zc4h2	-1.55101	-0.31362	0.00107599	0.00532761															Adamtsl1	1.3732	0.456956	0.000323456	0.00207021
Pltp	-1.54574	6.05517	4.57474e-05	0.000456643															Ces2c	1.37794	6.08441	9.14076e-06	0.000134998
Zfp600	-1.5454	1.18043	0.00703454	0.0236002															Slc7a1	1.378	0.503843	0.000192762	0.00140084
LOC115488002	-1.54476	1.89811	4.48026e-06	7.96072e-05															Ciapin1	1.37882	3.78333	1.05062e-07	5.22835e-06
Zfp456	-1.53962	0.841817	2.45934e-06	5.04164e-05															Zfp810	1.3803	2.00311	5.20512e-07	1.67429e-05
LOC118567336	-1.53876	0.582807	8.38229e-06	0.00012624															Gstp-ps	1.38094	8.33034	4.89565e-06	8.45809e-05
Nat8f1	-1.53645	6.0847	3.0769e-08	2.26419e-06															Col15a1	1.38469	1.46288	3.62565e-05	0.000381889
Tent5a	-1.53407	3.20107	9.48114e-10	1.75978e-07															Gm20346	1.38605	-0.41083	0.00455588	0.0167537
Cyp2c23	-1.53201	7.88579	5.49475e-07	1.747e-05															Aen	1.39007	3.26021	1.46964e-07	6.63998e-06
Plekhf1	-1.53073	2.16365	3.84657e-05	0.000399038															Ace	1.39168	-0.375124	0.000483452	0.00284134
Gm36180	-1.53063	0.668759	0.0086473	0.0278282															Apcs	1.39301	6.45108	7.06259e-06	0.000110922
Irf5	-1.5294	2.76226	1.26027e-05	0.000172066															Atf3	1.3937	1.38819	0.0104474	0.0322751
BC024139	-1.52937	0.74961	0.00282081	0.0113852															Cyp3a41b	1.39557	13.1213	2.27471e-09	3.18808e-07
Rprd1a	-1.5273	2.82286	5.90721e-07	1.85241e-05															Cyp3a41a	1.39566	13.1233	2.2403e-09	3.18808e-07
Lyz1	-1.52236	4.86613	4.15692e-06	7.50267e-05															Chpf2	1.39669	4.37516	1.63721e-06	3.85052e-05
Zfp493	-1.52011	0.0995406	0.000736142	0.00393727															Slc19a1	1.39803	3.37652	1.13445e-05	0.000158997
Ccdc138	-1.51823	1.07431	0.00031426	0.00202741															Bysl	1.40301	3.34799	3.07629e-10	9.57891e-08
Cyp51	-1.51308	7.6314	0.00725045	0.0241828															Scamp5	1.40391	4.22268	3.16572e-11	1.98239e-08
LOC118567987	-1.5125	3.66961	0.000158494	0.00120604															Cyp3a11	1.40403	13.3241	1.38812e-09	2.36507e-07
Coq10a	-1.51125	3.55492	6.10906e-08	3.57091e-06															Htra3	1.40452	0.447202	0.00600167	0.0208111
Gm38704	-1.51013	3.62338	2.80052e-07	1.07746e-05															Tceal8	1.40526	4.2903	1.57245e-08	1.30894e-06
Armcx3	-1.50682	2.47013	7.91845e-06	0.000120576															Picalm	1.40589	7.13842	1.28445e-11	1.40874e-08
2310001H17Rik	-1.5017	0.927663	1.6794e-05	0.000213579															Nop56	1.41075	3.5775	2.43688e-09	3.31391e-07
Tnfaip8l1	-1.50123	4.20985	2.17334e-05	0.000263003															Srm	1.41145	4.03488	2.12885e-08	1.67084e-06
Cys1	-1.50058	0.765704	0.000104186	0.000863083															Cryl1	1.41176	4.01452	1.97235e-07	8.43932e-06
Emilin2	-1.49903	0.694654	1.45548e-05	0.000191687															Smoc2	1.4128	2.87039	0.00205894	0.00892664
Ntn3	-1.49869	2.03638	3.43077e-05	0.000367563															Rgs1	1.41452	0.0444552	0.00479023	0.0174427
9030624G23Rik	-1.49671	4.5646	1.73685e-06	4.00262e-05															4931406C07Rik	1.41943	8.41234	1.12444e-10	5.32557e-08
Gm31255	-1.48872	1.10775	0.00150264	0.00692808															Tubb2b	1.42325	6.13307	0.001018	0.00508073
Gbp2b	-1.48813	1.99377	0.00061259	0.00341752															Bhlhb9	1.42467	2.67813	9.28075e-06	0.000136085
Tppp	-1.48547	2.79344	9.63652e-06	0.000139391															Tstd1	1.42498	2.7046	0.000247146	0.00168464
Ugt1a2	-1.48423	2.96324	2.28775e-05	0.000273474															Leap2	1.42512	3.57628	0.000183676	0.00135198
Uba7	-1.48412	2.68624	3.44043e-05	0.000368024															Kif5a	1.42527	-0.471928	0.00657108	0.022318
Zcwpw1	-1.4767	1.14635	2.54084e-05	0.00029575															Pex11a	1.4298	6.73122	7.71755e-08	4.15688e-06
D930048N14Rik	-1.4747	0.129033	0.00141112	0.00658348															Usp20	1.43129	2.8949	2.11665e-07	8.83653e-06
Rdh11	-1.47381	6.41556	0.00318181	0.0124828															Gstp1	1.43225	8.55885	1.54901e-06	3.73192e-05
Brdt	-1.46445	1.12184	4.78135e-06	8.32253e-05															Hspa1b	1.43895	2.82765	7.21251e-06	0.000112573
LOC118567355	-1.45881	2.70322	0.000142781	0.00110796															Gdf15	1.44071	4.29576	0.00480858	0.0174909
Prlr	-1.45448	7.61491	1.04891e-08	9.80052e-07															Gldc	1.44201	7.73693	1.83381e-08	1.48161e-06
Praf2	-1.45069	0.633871	0.00398854	0.0150626															H4c6	1.4447	-0.181608	0.0100262	0.0312248
Dgka	-1.45062	2.29582	5.08561e-07	1.65904e-05															Hgh1	1.44947	2.11896	2.72423e-07	1.05105e-05
Lifr	-1.44871	7.01391	1.94804e-06	4.30858e-05															Arhgef2	1.45029	2.90268	2.99176e-05	0.000331118
Pgm5	-1.44824	0.739686	0.00277954	0.011265															Ccdc86	1.45393	3.90176	3.90863e-08	2.69774e-06
Serpina11	-1.44607	4.7214	3.42282e-07	1.23717e-05															H4c2	1.46735	-0.0123927	0.00623076	0.0214539
Shank2	-1.44108	3.90383	1.18314e-05	0.000163812															H4c8	1.4676	0.245118	0.00935669	0.029602
Kif3c	-1.44022	-0.320623	0.00210996	0.00910759															Tubb2a-ps2	1.46936	-0.460188	0.0152594	0.0431339
Bco2	-1.4374	4.30329	3.29501e-07	1.20685e-05															Akr1c19	1.47045	6.2062	4.01017e-09	4.83155e-07
Lyz2	-1.43669	5.13139	6.46651e-06	0.000104258															Trib3	1.47179	4.54996	0.000200119	0.00143316
Gm19792	-1.43657	1.40876	0.000476753	0.00281401															Gm52676	1.47272	0.514743	0.00579857	0.0202535
Hao1	-1.43421	6.37974	1.22623e-08	1.09366e-06															9530057J20Rik	1.47452	2.19658	0.00275172	0.0111753
Icos	-1.42948	-0.251513	0.00392255	0.0148542															Cyp2b13	1.47758	1.37308	0.0149279	0.04238
4931408D14Rik	-1.42784	3.53717	0.003402	0.013207															1700056E22Rik	1.48186	-0.159555	0.000821898	0.00430048
Sh2d4a	-1.42764	2.93271	1.14481e-08	1.02771e-06															2010003K11Rik	1.49246	4.1558	4.43147e-05	0.000448205
Hbb-bt	-1.42579	6.56456	0.000320309	0.0020587															Sesn2	1.49713	3.10727	2.58608e-08	1.94866e-06
LOC118567690	-1.42448	0.0357504	0.00664181	0.0225048															Htatip2	1.49752	6.03975	2.48506e-11	1.79644e-08
Apol7a	-1.42164	6.08321	3.60714e-08	2.55382e-06															Gar1	1.49917	1.73589	0.000240785	0.00165276
Lipc	-1.42083	7.11719	8.53913e-09	8.4989e-07															Ect2	1.51492	2.07297	0.000473258	0.00279699
Gm9241	-1.41672	3.13447	0.00018577	0.00136155															H4c1	1.52198	-0.228735	0.00736567	0.0244763
Zfp455	-1.41522	1.10718	2.70749e-05	0.000308609															H4c12	1.52201	-0.132196	0.00721458	0.0240749
Trim68	-1.40973	0.00881613	0.000485097	0.00284671															Mgst3	1.52594	5.10012	2.22183e-07	9.1642e-06
Bank1	-1.40956	0.823912	0.000247025	0.00168464															Adam11	1.53465	4.44312	2.52945e-05	0.000295174
Gm8615	-1.40925	3.55435	4.99177e-07	1.63851e-05															H4c11	1.53955	-0.129413	0.00731047	0.0243476
Gm21297	-1.40782	3.88812	8.2017e-05	0.000713428															Vldlr	1.54363	5.06211	4.92169e-06	8.48173e-05
D130043K22Rik	-1.40346	2.26745	6.0502e-05	0.000563986															Snhg11	1.54636	1.33742	2.73401e-05	0.000310638
Pstpip2	-1.40264	4.69573	0.00124575	0.00595353															Synpo	1.55145	3.29418	1.68259e-05	0.000213612
Msmo1	-1.40074	7.49652	0.014395	0.0412507															Mki67	1.55463	2.67074	0.0122605	0.036522
9430053O09Rik	-1.3998	-0.361839	0.00600982	0.0208341															Eda2r	1.55855	-0.477892	0.00852108	0.0275187
Gnpda1	-1.39641	4.0373	4.23968e-08	2.82951e-06															Fmo5	1.56488	9.66634	8.25216e-07	2.322e-05
Cib2	-1.39437	1.26906	0.00137947	0.00645993															Cyp2a4	1.56822	10.9132	3.62912e-05	0.000381962
Gm31235	-1.39284	0.947333	0.000199319	0.00142958															Taf4b	1.56834	1.24311	1.99605e-07	8.51419e-06
Adgre4	-1.39217	2.77772	2.32299e-06	4.85636e-05															Nhp2	1.56997	4.3247	2.33269e-09	3.20395e-07
Gm30316	-1.38967	-0.493269	0.018165	0.0494249															Kifc5b	1.5714	-0.437769	0.0162983	0.0453612
Glul	-1.38917	8.6356	8.47776e-06	0.000127259															Hdc	1.57278	1.75723	0.000170273	0.00127173
Cldn34c1	-1.38706	-0.197353	0.000846947	0.00440637															Gsr	1.57506	6.43591	9.16185e-13	2.0973e-09
Cenpl	-1.38696	1.6514	5.52754e-06	9.24734e-05															Cyp2a5	1.57782	10.9493	3.35721e-05	0.000361941
Gm31520	-1.38685	5.13802	0.00172398	0.00775593															ND1	1.5895	12.3968	1.12054e-08	1.01925e-06
Arl6	-1.38631	0.413161	0.000193676	0.00140377															Tubb2a	1.59453	6.54721	0.00020614	0.00146193
LOC118567992	-1.38511	3.50264	0.00014433	0.0011162															Adgrg1	1.59965	2.00765	6.08601e-08	3.57091e-06
Mapkapk3	-1.38456	1.54696	7.73262e-05	0.000683446															Acot4	1.60498	8.02502	1.60728e-05	0.000205843
Pigr	-1.38357	10.0416	5.93309e-08	3.54309e-06															Slc27a1	1.60503	4.96387	5.50389e-05	0.000525346
Crp	-1.38306	7.90049	1.86889e-09	2.76014e-07															Nme4	1.60667	-0.0914014	0.0013537	0.00635714
Ifi44	-1.38229	1.32475	0.00800445	0.0262202															Ybx3	1.60785	5.13052	1.22412e-10	5.42365e-08
Agtr1b	-1.38206	3.72227	6.2376e-07	1.92613e-05															Entpd5	1.61382	8.86572	2.89701e-11	1.98239e-08
Gm29941	-1.37781	-0.656368	0.00253855	0.01048															Akr1b10	1.62266	1.17213	9.42381e-06	0.000137131
Cd55b	-1.3764	1.76546	0.000256261	0.00173386															Gstm4	1.6339	7.66633	1.53849e-11	1.40874e-08
Adh4	-1.37465	6.3281	2.47591e-07	9.85699e-06															Rrp12	1.63753	2.78808	1.82003e-07	7.93589e-06
Zfp273	-1.37231	1.23207	8.09936e-06	0.000122787															2410006H16Rik	1.63787	2.74325	0.00132714	0.0062705
Il15	-1.37024	0.416744	0.00135908	0.00637535															Cyp2b19	1.64395	1.15798	0.00103898	0.00517604
Pcsk9	-1.36988	5.24844	0.01605	0.0448244															Ntrk1	1.64641	-0.184875	0.00235638	0.0098911
Ghr	-1.36604	8.09326	6.51663e-11	3.31503e-08															Clstn3	1.65047	2.36631	1.43542e-05	0.000189614
Mypop	-1.36474	-0.786436	0.0108263	0.0332363															H4c3	1.65187	-0.295993	0.00589796	0.0205189
Lpar2	-1.36298	0.794645	0.00715408	0.0239195															Peg3	1.65305	4.18652	4.89775e-05	0.000480504
Inhba	-1.36067	2.73895	0.00260332	0.0106864															Uap1l1	1.65646	3.42017	1.68923e-09	2.60691e-07
Tedc2	-1.35411	4.4176	0.000194299	0.00140679															Cdk18	1.65798	5.24061	8.8652e-10	1.69116e-07
Zfp108	-1.35329	0.639179	0.000749487	0.0039931															Nt5c3b	1.66214	1.65319	6.57462e-05	0.000602417
Mfhas1	-1.34954	3.91776	2.17503e-08	1.69739e-06															Aldh1b1	1.66555	5.95231	1.52279e-08	1.29108e-06
Bmp4	-1.34816	-0.132625	0.00307584	0.0121599															Tubb4b	1.66889	6.66851	1.91398e-07	8.24091e-06
Mmd2	-1.34755	2.32392	0.00451936	0.0166506															Comtd1	1.67282	-0.502105	0.00561723	0.0197237
Gm40826	-1.34633	-0.308267	0.00935222	0.029602															Gm5640	1.67853	-0.977832	0.00679318	0.0229474
Iigp1	-1.34456	7.76244	3.61358e-06	6.74711e-05															Cebpd	1.67931	2.23427	0.000109541	0.000897698
Pgm2l1	-1.34442	1.93522	4.44243e-06	7.92095e-05															Grb10	1.69964	2.30509	1.7401e-06	4.00339e-05
Timd4	-1.34403	2.66455	6.78275e-05	0.000617369															Smpd3	1.70269	3.10178	5.46904e-05	0.000523201
Gbp9	-1.34179	4.32821	0.000944236	0.00479803															Lysmd2	1.71027	0.734731	0.00098875	0.00496726
Rslcan18	-1.34035	0.965176	0.000201105	0.00143714															Rpl22l1	1.72065	4.57831	2.35388e-06	4.89115e-05
Klhdc7a	-1.33769	3.42827	0.000384028	0.0023754															Serpine1	1.73068	1.33663	0.00601592	0.0208498
Gm42375	-1.33613	-0.55197	0.00611564	0.021137															Slc39a5	1.73138	4.4297	4.96799e-06	8.52089e-05
Car3	-1.33465	9.42613	1.47537e-05	0.000193113															Gm30505	1.73657	-0.102496	0.000768756	0.00408151
Ly6a	-1.33443	2.95851	0.00305348	0.0120898															Pla2g12a	1.73879	5.05573	3.27468e-09	4.17076e-07
Dixdc1	-1.33221	4.27764	6.63867e-08	3.75235e-06															Slc35d1	1.74125	7.08543	1.52587e-11	1.40874e-08
Oas3	-1.3297	0.838251	0.000914606	0.00468735															Fbln1	1.74591	-0.931393	0.00626502	0.0215556
Tube1	-1.32934	-0.39951	0.0125769	0.0372427															Kifc1	1.74694	-0.289951	0.00705576	0.0236426
Proser3	-1.32925	0.638862	0.000206696	0.0014649															Nek2	1.74724	2.03922	1.29459e-05	0.000176
Tbc1d8	-1.32864	3.61645	2.09412e-05	0.000255442															Cd63	1.75111	2.03396	7.97858e-07	2.2906e-05
LOC115488130	-1.3275	2.42349	5.33477e-05	0.000513117															Cdca2	1.7653	-0.711125	0.0145691	0.0416456
Tox	-1.32652	3.16666	2.72724e-06	5.40707e-05															Mcrip2	1.76669	5.30874	1.03393e-06	2.76822e-05
Abca8a	-1.32634	6.14899	2.99684e-09	3.95785e-07															Gadd45a	1.77259	1.70541	1.43753e-05	0.000189669
Ido2	-1.32623	5.65093	9.0903e-07	2.50713e-05															Nle1	1.77985	1.82325	1.56117e-06	3.74872e-05
Bbs9	-1.32548	1.39959	6.47484e-06	0.000104258															D17H6S56E-5	1.7801	2.71853	0.00173811	0.0078067
Zfp953	-1.32506	1.3564	1.72788e-06	4.00209e-05															Gadd45b	1.78313	3.52996	6.02376e-05	0.000563216
Gm41021	-1.32374	-0.56106	0.00830368	0.0269752															Gm15421	1.79331	3.86032	6.62695e-07	2.02269e-05
Pgap1	-1.32341	4.02278	2.06383e-06	4.521e-05															Gm5124	1.79583	-0.621316	0.000196051	0.00141414
Dhx58	-1.31967	2.21103	0.000105248	0.000869433															Smox	1.79618	2.26762	1.38024e-05	0.000184314
Evc	-1.31705	1.38614	0.00070112	0.00378533															Rundc3b	1.79851	-0.183764	0.000442222	0.00265005
Fbxo5	-1.31611	-0.420615	0.00667578	0.0226032															Gm21885	1.79859	-1.05916	0.0112941	0.034206
Tcim	-1.31533	2.96321	0.000305651	0.00198211															Fgf21	1.82131	1.2784	0.0142652	0.0409728
Ifit1	-1.31502	2.62296	0.0130735	0.0383193															Prss8	1.83472	3.47121	1.14811e-05	0.0001596
Usp35	-1.31187	-0.470077	0.00559429	0.0196587															Gm38847	1.83725	1.44735	0.000389762	0.00240385
Loxl4	-1.31167	1.55009	0.00806268	0.0263418															Mrap	1.83797	5.63756	4.41366e-09	5.09426e-07
Rfx3	-1.30963	1.22429	0.000549402	0.00312724															1700007L15Rik	1.85075	-0.215462	4.98553e-05	0.000486337
Elovl2	-1.30676	8.71959	1.07762e-09	1.97348e-07															Gstm2	1.85514	7.66164	2.26877e-09	3.18808e-07
Gm32719	-1.30471	2.34362	2.74202e-05	0.000310725															Acot1	1.85612	9.07453	6.93524e-07	2.08894e-05
Ddr2	-1.30426	2.04947	1.4831e-05	0.000193819															Rbm3	1.86061	5.2047	1.30852e-05	0.000177594
Sned1	-1.30407	2.52326	3.47036e-06	6.52951e-05															Lyve1	1.86301	3.79616	2.8492e-05	0.00031972
LOC118568500	-1.30105	-0.372112	0.00586776	0.0204241															Gm52670	1.86438	-0.470639	0.000956072	0.00483492
Enpp1	-1.30104	4.83574	2.3248e-11	1.77395e-08															Cbr1	1.86616	6.7148	5.31276e-10	1.16114e-07
Fam117a	-1.30023	0.946333	1.42409e-06	3.52429e-05															Acot5	1.87134	7.7733	4.3587e-05	0.000442474
Senp8	-1.29862	1.01254	0.000381924	0.002364															Raet1d	1.87213	4.51081	5.77718e-06	9.5747e-05
Prrg1	-1.29732	-0.120521	0.000909636	0.00466362															Raet1e	1.88828	4.16992	1.24385e-06	3.16962e-05
Clec4a1	-1.29614	0.844308	0.00896526	0.0286101															Samd4	1.89107	2.66285	5.21407e-10	1.16114e-07
Lin7a	-1.29588	4.09155	6.09467e-08	3.57091e-06															Trpm4	1.90013	1.36929	1.45936e-06	3.56026e-05
Plac8	-1.2937	2.12755	4.27485e-05	0.000435571															Hmmr	1.90077	1.18465	0.00515923	0.0184537
Enpp6	-1.29297	0.706873	0.0010413	0.00518574															Fyb2	1.90327	2.52636	1.48133e-08	1.26373e-06
Gas6	-1.29281	4.84659	5.32596e-10	1.16114e-07															Nrxn2	1.90492	0.649151	0.000132711	0.00104233
Gm38935	-1.29123	-0.243773	0.0147019	0.0419205															Gm4890	1.9057	-0.654511	0.00257864	0.0106104
Cd59b	-1.2904	3.27464	8.09404e-07	2.30647e-05															1700086O06Rik	1.91564	-0.888132	0.00146458	0.00679419
Gm22146	-1.28778	2.02692	0.000694453	0.00375968															Olfm2	1.91761	-0.664986	0.00195468	0.00856421
AI463229	-1.2866	0.772944	0.000683601	0.00371558															Plk1	1.92028	-0.517328	0.0141074	0.0406644
AI662270	-1.28514	0.249217	0.00704234	0.0236091															Nqo1	1.92071	4.20603	5.22725e-10	1.16114e-07
AU020206	-1.28434	-0.231567	0.0143788	0.0412387															Ttc39aos1	1.93211	1.41912	0.00798252	0.026167
Atat1	-1.2839	2.32267	9.77935e-08	4.97479e-06															Rbm3-ps	1.93736	4.51163	1.32276e-05	0.000178643
Myh11	-1.28261	0.0715583	0.0174529	0.0479719															Esm1	1.93922	0.321242	0.0110354	0.0336749
Fhod1	-1.28258	1.53381	9.42492e-06	0.000137131															Gpatch4	1.93976	2.77727	5.81404e-08	3.53345e-06
Axin2	-1.28147	2.63927	0.000101053	0.000843232															Ugdh	1.95893	8.00769	1.88226e-11	1.6158e-08
Zmynd15	-1.28075	0.702524	0.000284557	0.00187005															Rap1gap2	1.96391	0.289274	0.00105704	0.00525269
Adgre1	-1.28056	4.16468	6.05253e-05	0.000563986															Pdk4	1.96426	5.80866	0.000862612	0.00447769
Slc43a1	-1.27865	2.21196	0.0017904	0.00796604															Lrrc51	1.97146	1.41133	6.27163e-06	0.000101821
Tmc7	-1.27687	1.22484	0.00028995	0.00189641															Acot6	1.98584	7.45408	0.000123748	0.00098991
Abca9	-1.27228	2.36961	1.65941e-07	7.35225e-06															Cyp2b9	1.99493	3.64622	2.73765e-05	0.000310725
Hbb-bs	-1.26909	6.85649	0.000694726	0.00375968															Acot2	1.99755	8.84418	7.98832e-07	2.2906e-05
Zbp1	-1.26849	2.15308	0.0136084	0.0395662															Gm36393	2.00572	2.11637	7.29677e-07	2.15994e-05
9930111J21Rik2	-1.26832	0.460592	0.000237006	0.00163418															Ccna2	2.00908	0.147392	0.00170559	0.00769403
Map3k21	-1.26552	2.43267	1.79202e-06	4.08165e-05															Mogat2	2.01251	-1.04718	0.00618552	0.0213355
Pklr	-1.26412	6.86656	0.00123677	0.0059209															Anks6	2.02759	0.0689203	3.36568e-05	0.000362569
Gulo	-1.26403	7.61329	3.18335e-07	1.18491e-05															Tnfrsf12a	2.03788	2.4065	1.12886e-05	0.000158375
Trim34a	-1.26392	2.14735	6.03445e-05	0.000563831															Gstm1	2.04194	11.9441	4.83132e-11	2.65433e-08
Abhd8	-1.26347	1.0381	0.00045442	0.00270661															Krt79	2.04433	-1.12744	0.00212231	0.00915511
Gm5784	-1.26299	5.5179	9.50462e-06	0.000138144															Jazf1	2.04464	1.23893	6.17421e-08	3.57817e-06
Zfp442	-1.26214	1.90058	9.24779e-06	0.00013595															Lrrc19	2.04672	-0.989684	0.00426452	0.0159037
C1s2	-1.26007	7.13414	7.90744e-07	2.27691e-05															Cyp2b10	2.05646	2.69535	2.41419e-06	4.98182e-05
Zfp383	-1.25932	0.887474	6.34138e-05	0.000584556															Pvt1	2.07113	-0.463599	0.00101643	0.00507475
Psmb8	-1.25845	3.84705	1.15752e-05	0.000160591															Fam83f	2.07451	0.844303	0.000140529	0.0010935
Zbtb40	-1.25828	2.29441	2.34286e-06	4.88304e-05															Kif20a	2.10379	-0.588553	0.0177486	0.0486194
Gm16548	-1.25658	0.1047	0.00102386	0.00510631															Prune1	2.11862	5.04376	2.98303e-12	4.89466e-09
Zfp367	-1.25445	3.2337	1.90508e-06	4.25469e-05															Gm19619	2.11982	0.932494	4.37206e-07	1.47182e-05
Lst1	-1.25437	-0.373576	0.00257069	0.0105947															Defb1	2.12537	1.93768	4.68306e-05	0.000464082
Carns1	-1.2481	0.0118011	0.00089814	0.00462367															Src	2.13948	1.61954	6.3865e-08	3.63978e-06
Wsb1	-1.24807	3.30712	0.00016265	0.00122821															Prg4	2.15863	9.06618	0.000660604	0.00361778
Gm38702	-1.24592	4.13304	1.59634e-05	0.000204722															Gm11832	2.19184	-0.11941	9.91939e-05	0.0008295
Eef2k	-1.24587	2.30068	3.95995e-05	0.00040711															Ppp1r14b	2.20653	3.87127	2.63721e-06	5.27471e-05
Itgal	-1.24354	3.55426	1.42243e-06	3.52429e-05															Phospho1	2.22642	-0.490308	3.76997e-05	0.000393386
Apol9b	-1.24067	6.10264	0.000177347	0.0013174															Mthfd1l	2.2417	0.804067	0.000681105	0.00370641
Spry4	-1.23962	2.6622	0.00935777	0.029602															Esco2	2.26062	-0.272572	0.00690741	0.0232419
Sc5d	-1.23931	8.72349	0.00147591	0.00683238															Prrg4	2.26776	2.30184	4.2718e-09	5.05804e-07
LOC118568028	-1.23733	2.15405	0.000354909	0.00223404															Pbk	2.28548	-0.618877	0.00873806	0.0280349
Phf11d	-1.23632	0.571033	0.00297625	0.0118524															Dmpk	2.2865	5.38294	1.71163e-13	5.8773e-10
Gm45609	-1.23304	-0.0750461	0.00390297	0.0148005															Rap1gap	2.29087	3.06098	1.9344e-06	4.29225e-05
Ifi205	-1.23285	1.94796	8.33266e-05	0.000722988															Limk1	2.29272	1.99101	1.26936e-06	3.21081e-05
Il18	-1.22772	2.85147	5.64112e-07	1.77962e-05															Ehhadh	2.30852	11.5481	4.61075e-11	2.63869e-08
Cmah	-1.22656	6.22439	2.16412e-05	0.000262119															Cdca3	2.37901	1.10085	0.000167989	0.00125809
Mmp15	-1.22645	4.64475	1.68708e-06	3.94082e-05															Nebl	2.41708	0.829758	1.56451e-05	0.00020234
Alb	-1.22632	15.7515	1.82949e-07	7.95193e-06															Lpl	2.4394	6.03818	3.0333e-09	3.96785e-07
Urad	-1.2242	3.88483	2.36923e-05	0.000280046															Myc	2.45121	3.71606	3.74595e-10	1.00111e-07
Gm5953	-1.22379	3.81606	3.04535e-06	5.89125e-05															Srxn1	2.47367	6.17205	1.22361e-13	5.6021e-10
Apol9a	-1.22325	6.02696	0.000229674	0.00159554															Ddit4	2.49502	2.62058	6.84216e-05	0.000621541
Ifitm7	-1.22196	0.244232	0.00848787	0.0274243															Dnah11	2.50279	-0.864581	0.000675929	0.00368262
Car8	-1.22	6.19528	3.60408e-10	9.90042e-08															Inhbb	2.50437	1.77747	2.55823e-06	5.19783e-05
Gm39606	-1.21696	1.00097	0.000262175	0.00176432															Dusp8	2.50753	0.561922	4.77674e-05	0.000470987
Gbp4	-1.21666	3.75216	0.0049318	0.0178165															Ttll11	2.5155	-1.08876	0.00947482	0.0298615
Gm28905	-1.21275	-0.0243157	0.00294539	0.011767															Ccdc120	2.55545	1.54936	1.37846e-08	1.19076e-06
Ppargc1a	-1.21252	3.26539	0.000373467	0.00232423															Aqp4	2.56481	2.44428	2.16379e-07	8.95168e-06
Endod1	-1.21196	1.81456	0.000279722	0.00184533															Dlgap5	2.58374	-0.923635	0.0027085	0.0110314
Zfp882	-1.21081	0.388924	0.000251325	0.00170804															Ckap2	2.5921	0.596982	0.00370621	0.0141717
Ncf1	-1.20434	1.39894	0.000205896	0.00146193															Fermt1	2.59264	1.32873	1.10375e-06	2.9098e-05
Rftn2	-1.20281	-0.336678	0.0037021	0.0141599															Miox	2.63806	-0.757539	0.00254674	0.0105044
Zfp85	-1.2018	1.26488	4.40676e-05	0.000446034															Ctse	2.64042	1.12239	3.40907e-05	0.000365809
Ift74	-1.2014	1.03085	1.19837e-05	0.000165423															Tfrc	2.64121	4.3988	7.13332e-06	0.000111717
Adra2b	-1.19897	1.624	0.00032341	0.00207021															Npnt	2.65364	1.01822	0.000226194	0.00157465
Tiam1	-1.19854	-0.0333748	0.00459107	0.0168605															Mapk13	2.65525	-0.483483	0.000270186	0.00180673
Cep97	-1.19589	1.04505	0.000289836	0.00189641															Myo15b	2.74488	1.34485	9.18688e-08	4.74368e-06
Dct	-1.19529	1.36914	0.00316883	0.0124425															Mfge8	2.76662	4.92639	3.20728e-12	4.89466e-09
H2-T24	-1.19485	2.62671	6.66674e-06	0.000106598															Mogat1	2.78734	0.988059	6.20876e-07	1.92499e-05
Hes6	-1.19375	4.16778	2.66103e-05	0.000305116															Ttc39a	2.79754	1.20361	2.59563e-07	1.02152e-05
Erg28	-1.19305	6.01207	5.99362e-05	0.000561161															Ccnb2	2.80616	0.244439	0.00120524	0.0058125
Sp5	-1.19271	0.927611	0.00808563	0.0263956															Cdkn1a	2.81722	3.00563	1.20593e-05	0.000166133
Pcolce2	-1.19209	0.307627	0.00252283	0.0104308															Gipc2	2.83437	-0.459725	2.8948e-05	0.000323253
Polk	-1.19206	1.78434	5.59212e-05	0.00053044															Slc35f2	2.84308	1.4665	1.93204e-06	4.29225e-05
Ly6g2	-1.19194	6.28983	4.06074e-10	1.03286e-07															Arhgap22	2.8539	-0.512652	9.76463e-06	0.000140732
Tceal9	-1.19061	2.38819	4.32041e-05	0.000439561															BC049987	2.88264	0.340128	0.000472285	0.00279323
Unc13d	-1.18934	-0.418134	0.00686285	0.0231657															Ctps	2.88357	2.89009	5.65046e-12	7.75483e-09
Prkcq	-1.18934	0.336168	0.00260411	0.0106864															Plekhh1	2.88371	-1.22893	0.00291254	0.0116663
Fads2	-1.18441	8.76127	0.000770485	0.00408753															Cgref1	2.96165	0.20065	0.000120176	0.000964712
Myo1e	-1.184	5.01692	3.80446e-08	2.66603e-06															Cyp2c55	2.97032	7.5844	1.03463e-10	5.07522e-08
LOC115486519	-1.18371	-0.657702	0.0118218	0.0354362															Ppp1r42	2.98789	0.174892	0.000286506	0.00187836
Tlr12	-1.1836	2.57601	0.000131247	0.00103246															Cdkn3	3.00739	-1.15891	0.00859715	0.0276992
Oat	-1.18315	9.43708	0.00308281	0.0121814															Gm38416	3.01241	-1.3931	0.0155566	0.0438028
Prelp	-1.18312	5.16251	3.37324e-07	1.22377e-05															Cidec	3.01357	3.19861	3.39891e-08	2.43146e-06
Ms4a4d	-1.18287	1.32852	0.000213232	0.00150269															Knstrn	3.06799	0.19487	0.0003674	0.00229583
Zfp708	-1.18278	1.76909	7.51238e-06	0.000115676															Bmper	3.08294	1.46068	6.32629e-08	3.62048e-06
Nuak2	-1.1821	2.63402	1.40325e-05	0.00018658															1700067K01Rik	3.11742	1.11746	9.8899e-06	0.000142239
Gm20319	-1.17959	-0.353963	0.00663412	0.0224931															Cyp4a12a	3.14662	8.22796	1.63765e-10	6.42661e-08
Sertad3	-1.17824	0.671591	0.000527899	0.00302893															Osbpl3	3.14753	1.92537	3.64517e-09	4.47049e-07
Stard4	-1.17798	6.59212	0.00128057	0.00607132															Cyp4a12b	3.16459	8.20834	1.47834e-10	5.97208e-08
Efcab8	-1.17538	-0.355424	0.016772	0.0464536															Nrg1	3.18563	1.63757	5.50802e-08	3.43875e-06
Grem2	-1.17458	3.21036	0.000384111	0.0023754															Mmp12	3.18795	0.424425	5.50781e-05	0.000525346
Gm20559	-1.17317	0.743558	0.000200131	0.00143316															Nat8f5	3.27194	-0.256554	8.87934e-05	0.00076176
Zc3h12d	-1.1728	1.74365	0.000230306	0.00159554															Akr1b7	3.32056	3.09069	1.85017e-10	7.05893e-08
Slc29a1	-1.17133	6.98336	3.64539e-09	4.47049e-07															Bhlha15	3.32578	-1.3013	0.00279745	0.0113207
Pglyrp2	-1.17064	6.50806	2.25933e-07	9.25078e-06															Efcab3	3.38706	-1.30607	0.000208832	0.00147775
Enpep	-1.1704	5.94541	1.77858e-07	7.77988e-06															Cdc20	3.43227	1.13658	0.000165728	0.0012433
H2-Q5	-1.16682	5.22865	1.56125e-07	6.98495e-06															Tsku	3.46793	6.09195	4.99843e-07	1.63851e-05
C1s1	-1.16655	7.76826	1.47581e-06	3.59401e-05															Nol3	3.54083	1.5364	1.2759e-10	5.47641e-08
Cadm3	-1.16543	2.30752	7.28444e-05	0.000654436															Slc28a1	3.54803	-0.210956	0.000122782	0.000983331
Zfp996	-1.16457	3.90277	0.000955029	0.00483143															Cox6b2	3.54969	-0.225822	0.00112444	0.00552764
Arhgap6	-1.16426	2.07903	1.89706e-06	4.25059e-05															Gm10639	3.58208	7.85529	1.04946e-07	5.22835e-06
Retreg1	-1.16208	6.25414	2.71823e-06	5.40302e-05															Treh	3.63556	1.99093	5.43472e-07	1.73432e-05
Zfp825	-1.16144	3.63811	3.56072e-08	2.53402e-06															Psat1	3.64754	2.13896	1.44985e-09	2.38881e-07
Pard6a	-1.15965	0.726997	0.00204075	0.00886454															Themis	3.66705	1.89236	1.08365e-07	5.37324e-06
Proca1	-1.15952	-0.167653	0.00543701	0.0192394															Gsta2	3.66979	8.1865	9.05164e-08	4.70491e-06
Itgb7	-1.15857	0.784992	0.0014683	0.0068063															Gm3776	3.67844	8.00862	1.12439e-07	5.4959e-06
Haus5	-1.15795	1.32695	0.000233575	0.00161133															Gsta1	3.67883	8.00693	1.23188e-07	5.81195e-06
Sprn	-1.15629	0.362801	0.00144413	0.00671014															Ptges	3.70196	-0.651003	1.28569e-05	0.000175124
Notum	-1.15497	4.43028	0.000547559	0.00311804															Gstm3	3.717	11.2002	2.32255e-11	1.77395e-08
Gmip	-1.15446	1.64276	6.45283e-06	0.000104258															Clcf1	3.74718	0.265972	2.04444e-06	4.48569e-05
Gm40847	-1.15403	4.59035	3.95482e-05	0.000406887															Fbp2	3.78844	0.0198683	7.17147e-07	2.14131e-05
4930430F08Rik	-1.15102	1.04823	0.000298267	0.00194157															Amn	3.80147	0.202024	1.20736e-07	5.73809e-06
Trim34b	-1.15006	1.68115	0.000121714	0.000975348															Myom3	4.02901	-0.720293	0.000136017	0.0010645
Gba2	-1.1474	2.16677	7.65542e-06	0.000117221															Abcc4	4.05088	6.23348	1.24179e-12	2.43657e-09
Cyp4f18	-1.14704	1.20884	0.000255016	0.00172885															Hrk	4.12367	0.0343861	9.29999e-06	0.000136178
Tmem25	-1.14419	3.50298	8.71084e-06	0.000129625															Cyp2c65	4.13934	2.33768	9.30381e-09	8.93621e-07
Gm13421	-1.14417	0.859432	0.00260117	0.0106807															Rasl10b	4.19043	-0.397348	4.26972e-06	7.68605e-05
Apof	-1.14202	8.05197	3.1753e-11	1.98239e-08															Elapor1	4.26885	3.16886	4.18e-13	1.14825e-09
Trf	-1.13948	13.1948	1.51331e-09	2.41283e-07															Sult1e1	4.39085	3.48146	0.000776544	0.00411332
Trps1	-1.13912	-0.473755	0.01456	0.041628															Cyp2c66	4.39604	1.80641	6.45538e-09	6.7683e-07
Gm38553	-1.13719	1.46445	0.000139379	0.00108586															Sprr1a	4.40259	-0.808141	0.00514359	0.0184121
5430403G16Rik	-1.1357	1.03596	0.0142392	0.0409412															Spire2	4.43041	0.260814	9.62508e-06	0.000139391
Keg1	-1.13568	5.40958	0.00302357	0.0119956															Zmynd12	4.49844	-0.770112	5.52227e-05	0.000526305
Rttn	-1.13561	0.197742	0.00224755	0.00957213															Asns	4.61227	2.02863	3.24358e-08	2.35717e-06
Gm17330	-1.13526	3.65765	7.36275e-07	2.17478e-05															Pnliprp1	4.61271	0.164891	7.47888e-06	0.000115418
Txndc16	-1.13423	2.1401	3.39304e-05	0.000364945															Meig1	4.65465	0.117972	1.7078e-05	0.000215594
C3ar1	-1.13361	1.35502	0.000686712	0.00372658															Ly6d	4.67466	3.71429	1.52447e-11	1.40874e-08
Kcnk13	-1.13132	-0.449234	0.00516549	0.0184683															AI314278	4.76078	-1.69489	0.00017325	0.00129115
Cyp4f40	-1.12768	1.87121	0.000127726	0.00101319															Lcn2	4.85432	3.67311	8.51466e-06	0.000127395
A630026N12Rik	-1.1267	0.170111	0.00165299	0.00750538															Gm15441	4.95121	3.10833	5.41652e-10	1.16244e-07
Cables1	-1.12621	2.01499	0.00032345	0.00207021															Saa1	4.99966	6.18998	0.000854607	0.00444118
Ms4a6b	-1.12618	0.30414	0.0128621	0.0378694															Saa2	5.04373	6.10319	0.000788551	0.00415768
Fhod3	-1.12558	-0.139438	0.0143258	0.0411211															Cbr3	5.16029	3.21629	3.95004e-14	5.42538e-10
Mbd4	-1.12485	0.405573	0.00275266	0.0111758															Sdcbp2	5.32707	0.202745	1.25743e-06	3.19512e-05
Siglec1	-1.12314	3.06432	3.57331e-05	0.000378116															Gpx2-ps1	5.35107	-1.22073	8.48596e-05	0.000733972
Rdm1	-1.12237	2.30635	0.000217283	0.00152498															Lrtm2	5.39213	-0.0537218	1.09353e-05	0.000154522
Zbtb8a	-1.12231	0.130574	0.00356809	0.0137315															Gpx2	5.73705	0.236132	4.78877e-07	1.58491e-05
Oas1g	-1.12188	1.2789	0.000160873	0.00122089															Gm15246	5.96776	-1.3556	0.0155695	0.0438282
Gm16116	-1.12026	0.51847	0.000787359	0.00415299															Trpm8	6.73531	-1.89509	1.52397e-05	0.000198129
Cyp2d37-ps	-1.12009	1.80618	0.000390662	0.00240832															Cdh15	6.83423	-0.750046	3.34053e-07	1.21703e-05
Slc5a3	-1.11959	1.68642	2.53932e-05	0.00029575															Vmn2r3	8.53545	-1.56474	0.000709524	0.00382619
Ms4a6d	-1.11852	0.82828	0.000216756	0.00152205															Ggt1	11.8435	1.88364	8.54644e-08	4.46405e-06
Gm34354	-1.11752	0.501049	0.00295094	0.0117789
Gm38426	-1.11703	0.278545	0.00264922	0.0108423
Gucy1a2	-1.11622	1.20903	0.00349047	0.0134965
Inhbc	-1.11473	4.63894	3.69965e-06	6.83913e-05
H2bc1	-1.11378	2.95318	0.000268964	0.0018003
Gm38973	-1.11333	0.466802	0.0119453	0.035737
Lix1	-1.11259	-0.263395	0.0174404	0.0479471
AW112010	-1.1124	5.05838	1.24415e-05	0.000170034
Pclo	-1.11038	0.829596	0.0128973	0.0379244
Abcg3	-1.10926	0.954385	0.00266739	0.010907
Dab2	-1.10904	3.30079	8.31009e-08	4.40691e-06
Hsd11b1	-1.10855	8.27864	2.70556e-07	1.0478e-05
Pilrb1	-1.10816	0.817821	0.00480787	0.0174909
Ctsc	-1.10806	6.03623	1.22955e-06	3.14486e-05
Spice1	-1.10796	0.452727	0.00822339	0.026765
Plac9a	-1.10556	0.421011	0.0176316	0.0483663
Kctd11	-1.10452	0.399311	0.000649205	0.00357126
Mfsd13a	-1.10431	1.84412	0.00221932	0.0094872
Fgd3	-1.10414	-0.0466557	0.0087293	0.0280199
C6	-1.10283	3.65011	6.32879e-05	0.00058418
Prickle1	-1.10147	2.03973	8.13823e-05	0.000708945
Gvin-ps5	-1.10126	2.24692	0.00740498	0.0245789
Gm42333	-1.09907	1.38756	0.0058647	0.0204187
Otub2	-1.09715	0.415747	0.00198339	0.00867298
Mfsd4b5	-1.09697	2.34731	1.12597e-05	0.000158246
1700003E16Rik	-1.09697	-0.56148	0.0178347	0.0487632
Zfp719	-1.09677	1.41606	0.00166427	0.00754165
Zfp74	-1.09634	1.18718	3.85009e-05	0.000399102
Kctd21	-1.09557	2.76528	4.95344e-06	8.52089e-05
Slc9a7	-1.09374	1.16187	0.00214929	0.00925117
Rap2a	-1.0934	3.65532	8.14337e-09	8.16418e-07
Pde7b	-1.09333	2.58699	4.82941e-05	0.000475839
Zfp692	-1.09313	0.480384	0.00840389	0.027217
Gm41361	-1.09311	0.477981	0.00235789	0.0098911
Gm10476	-1.08983	4.50751	7.92581e-05	0.00069485
Zfp595	-1.08943	0.928843	4.46746e-05	0.000450188
Aplf	-1.08747	0.898089	0.000565903	0.00320406
Cd53	-1.08644	2.42444	0.000101862	0.000847408
Ifi206	-1.08609	1.0281	0.0159797	0.0446916
Zfp81	-1.08511	1.52776	1.33992e-05	0.000180252
Gm26588	-1.08443	1.62448	0.00311399	0.0122728
Cyp2g1	-1.08234	1.66412	0.00798672	0.0261746
Slc17a8	-1.0823	3.81678	0.00876029	0.0280799
Gm32701	-1.08107	0.274773	0.00495839	0.0178984
Pilrb2	-1.07962	1.21513	0.000240892	0.00165276
Rasgrp1	-1.07936	0.826549	0.00125415	0.0059702
Zfp974	-1.07891	1.71132	0.000981813	0.00493783
Pot1b	-1.0789	1.00294	0.0008712	0.00451204
Gvin-ps3	-1.07872	3.20376	0.00829223	0.0269571
Wfdc17	-1.07816	3.00454	0.00107896	0.0053365
Zbtb42	-1.07708	1.45896	0.000870903	0.00451204
5730507C01Rik	-1.0765	2.26305	0.00052439	0.00301865
H2-K1	-1.07639	9.46252	7.28277e-08	4.01722e-06
Nipal1	-1.0759	4.52795	1.5727e-05	0.000203017
Foxo4	-1.0747	4.00934	7.0465e-06	0.000110863
Camk1	-1.07408	2.23594	1.61847e-05	0.000206981
Etnppl	-1.07381	6.03211	0.000406462	0.00249008
Pla2g4a	-1.07317	0.136946	0.0105911	0.0326529
Nox4	-1.07301	3.78929	0.000692903	0.00375277
Cadps2	-1.07267	3.40584	6.22746e-08	3.57884e-06
Gm13306	-1.07244	1.9933	0.000132805	0.00104233
Clec4f	-1.07218	6.11213	1.09288e-07	5.39951e-06
Crem	-1.07186	3.91059	1.4471e-06	3.54295e-05
Dsg1a	-1.07186	1.41272	0.00989581	0.0308837
Entpd8	-1.07117	5.26512	2.64049e-09	3.52109e-07
Oas1a	-1.07103	1.57779	0.000407473	0.00249516
Tnfsf10	-1.07096	2.64129	8.39712e-05	0.000727662
Pcmtd1	-1.0705	6.47795	3.86305e-10	1.00111e-07
Arhgap4	-1.06985	1.33828	0.000358754	0.00225411
Sdc2	-1.06904	6.99686	5.66616e-11	2.99326e-08
Syt1	-1.06852	3.38195	2.39236e-05	0.000282295
Il1rap	-1.06766	6.13261	8.85371e-09	8.62452e-07
Zfp169	-1.06657	1.98737	4.71454e-06	8.28381e-05
Mme	-1.06607	5.42111	0.00375869	0.0143285
Serpina3a	-1.06599	4.80822	0.00863231	0.0277865
Gm10693	-1.06546	1.61535	0.00318135	0.0124828
Rgs12	-1.06538	2.0415	5.05722e-05	0.000492282
Ifi209	-1.06456	0.746311	0.00315301	0.012391
Gm46430	-1.06261	4.05442	7.87507e-07	2.27236e-05
Gm26944	-1.06159	0.407771	0.00875687	0.0280755
Zfp87	-1.06108	1.4271	8.41503e-06	0.000126594
Aph1c	-1.06099	1.44252	0.000184864	0.00135854
Metrn	-1.05994	1.45397	0.00479981	0.0174683
9130019O22Rik	-1.0589	2.01122	0.000566183	0.00320417
Zfp607a	-1.05889	0.542757	0.00240729	0.010056
Gm9292	-1.05788	3.89475	5.50103e-06	9.21422e-05
Hexb	-1.05773	3.61733	2.04487e-07	8.64101e-06
BC021767	-1.05772	2.78167	3.31955e-05	0.000358726
Slco1b2	-1.05684	9.65386	1.13523e-09	2.05163e-07
Pbx3	-1.0568	0.132967	0.00509422	0.0182974
Slc13a3	-1.05663	3.30544	0.00152369	0.00700632
Atp11a	-1.05607	2.51394	7.79984e-06	0.000118902
Alpk1	-1.05403	0.0827465	0.00285471	0.0114815
Pdia5	-1.05356	5.0706	3.2196e-10	9.57891e-08
Calhm2	-1.05267	0.261302	0.00399331	0.0150723
Trim30d	-1.05248	2.24744	0.000186487	0.00136462
Gm15411	-1.05186	0.698739	0.0110418	0.0336872
Gm12185	-1.05121	1.48546	0.0008874	0.00458557
Amigo1	-1.05047	2.58466	7.92741e-05	0.00069485
Dsg1b	-1.05018	1.40915	0.01309	0.0383514
Zfp30	-1.04999	0.395973	0.0182943	0.0497174
Tpgs2	-1.04978	1.77675	5.30912e-05	0.000511007
Fbxl21	-1.04922	1.7099	0.000524783	0.00301965
LOC118568072	-1.04865	2.96389	2.44767e-05	0.000287831
Cep152	-1.04599	1.09147	0.00446087	0.0164704
Hck	-1.04572	1.85533	0.000349731	0.00220447
Afm	-1.04535	7.46199	3.27575e-07	1.20301e-05
Stn1	-1.04421	0.768637	0.0024894	0.0103299
Ly86	-1.04371	1.79715	0.000202764	0.00144373
Cldn34c2	-1.04343	-0.409474	0.017519	0.048115
Acap1	-1.04253	-0.156614	0.00530754	0.018857
Prdm10	-1.04218	2.25931	0.000153706	0.00117613
Acss3	-1.04197	5.84159	2.95371e-08	2.19293e-06
[truncated: 89 more rows]

## Sheet: Female UT Null v 2B6
Supplementary Table Differentially Expressed Genes. Enriched genes in female Cyp2b-null (A) verses female hCYP2B6-Tg (B) untreated mice. The log2 fold change (FC), log counts per million (CPM), P-value, and false discovery rate (FDR) for each gene was determined in EdgeR. Genes were only considered statistically different if they had FDR < 0.05 and the log2FC was < -1 or > 1.
[truncated: 12 more rows]

[truncated: 35 more sheets: Female 1 PFOS Null v 2B6, Female 10 PFOS Null v 2B6, Male Null UT v 1 PFOS, Male Null UT v 10 PFOS, Male Null 1 v 10 PFOS, Male 2B6 UT v 1 PFOS, Male 2B6 UT v 10 PFOS, Male 2B6 1 v 10 PFOS, Male UT Null v 2B6, Male 1 PFOS Null v 2B6, Male 10 PFOS Null v 2B6, UT Null Male v Female, 1 PFOS Null Female v Male, 10 PFOS Null Female v Male, UT 2B6 Male v Female, 1 PFOS 2B6 Female v Male, 10 PFOS 2B6 Female v Male, Venn Diagrams-Gene Expression, Female Gene Express. PCA Param., Male Gene Express. PCA Param. …]
